# Supplementary material for: Porous organic polycarbene nanotrap for efficient and selective gold stripping from electronic waste
Source: Nat Commun. 2023 Jan 17;14:263. doi: 10.1038/s41467-023-35971-w (PMC9845340; doi:10.1038/s41467-023-35971-w)
Supplement: Supplementary file 3 — Source Data [file 41467_2023_35971_MOESM3_ESM.xlsx]

## Sheet: Figure 1c
Figure 1c
Isotherm					Poresize Distribution
zmb-all 38 point : Adsorption					Pore Width (nm)	dV/dW Pore Volume (cm³/g·nm)
Relative Pressure (p/p°)	Quantity Adsorbed (cm³/g STP)				1.35432	0
0.000210689	14.3075				1.42566	0.214925
0.00178208	27.4425				1.47917	0
0.00552364	37.2122				1.54338	0
0.0102473	43.4035				1.62898	0.0886095
0.0307776	56.1464				1.68606	0.174337
0.0524608	63.6034				1.77166	0.0338988
0.0950142	73.4842				1.85727	0
0.152808	83.6175				1.94288	0
0.223118	94.073				2.02849	0
0.29374	103.953				2.1141	0
0.36275	113.592				2.1997	0
0.432527	123.932				2.31385	0
0.5021	135.391				2.39946	0
0.571449	148.822				2.5136	0
0.640697	165.33				2.62774	0
0.677962	176.134				2.74189	0.0347864
0.712204	187.929				2.88457	0.0255287
0.780575	219.706				2.99871	0.0642858
0.815127	243.226				3.14139	0.0357286
0.884649	332.227				3.28407	0.0635642
0.92548	468.258				3.42675	0.0303585
0.956127	685.539				3.59797	0.0110537
0.99765	772.21				3.76918	0
					3.91186	0
zmb-all 38 point : Desorption					4.11162	0
Relative Pressure (p/p°)	Quantity Adsorbed (cm³/g STP)				4.28283	0.00113822
0.99765	772.21				4.48258	0.0384773
0.947587	761.226				4.68234	0
0.918849	744.49				4.88209	0.071055
0.89291	645.517				5.11038	0.0630057
0.82074	299.256				5.33866	0
0.753912	223.804				5.59549	0.0734866
0.668671	180.512				5.85231	0
0.60556	161.259				6.10914	0
0.524901	142.935				6.36596	0.0845723
0.47398	133.542				6.67986	0
0.403628	121.677				6.96522	0.0451638
0.332059	111.011				7.27911	0
0.262376	101.011				7.62154	0
0.192414	90.4338				7.96398	0
0.124553	79.6398				8.30641	0.127996
0.086471	72.4796				8.67738	0
0.0510801	63.8973				9.07688	0
					9.47638	0
					9.90442	0.19918
					10.361	0
					10.8176	0
					11.3027	0
					11.8163	0
					12.3585	0
					12.9292	0.230439
					13.5	0.045039
					14.0992	0.0680118
					14.727	0.064398
					15.4119	0.0409441
					16.0967	0.0581734
					16.8101	0.0578306
					17.5806	0.0478482
					18.3796	0.0827733
					19.2072	0.0822045
					20.0632	0.0495132
					20.9764	0.0624822
					21.9181	0.0501757
					22.8883	0.0241948
					23.9441	0.0174672
					25	0.0143227
					26.1414	0.00900257
					27.3114	0.00542006
					28.5384	0.00493795
					29.8226	0.00668814
					31.1637	0.00588506
					32.562	0.0033355
					34.0459	0.00328368
					35.5583	0.00445983
					37.1848	0.00397017
					38.8399	0.00225534
					40.6092	0.00218794
					42.4355	0.00298865
					44.3188	0.00261558
					46.3164	0.00160808
					48.3995	0.00142019
					50.5968	0.00152594
					52.8796	0.00120777
					55.2481	0.00109933
					57.7308	0.00100215
					60.3275	0.00050517
					63.0385	0
					65.8921	0
					68.8598	0
					71.9417	0
					75.1948	0
					78.5906	0
					82.1005	0
					85.8102	0
					89.6625	0
					93.7147	0
					97.938	0
					99.9926	0.00850417

## Sheet: Figure 1e
Figure 1e
Ptriaz-CN			Ptriaz-CN-A
Wavenumber (cm-1)	Transmittance (%)		Wavenumber (cm-1)	Transmittance (%)
499.955	64.7554		499.955	88.0503
500.437	63.3626		500.437	87.365
500.919	61.9169		500.919	86.7644
501.401	60.2413		501.401	86.3139
501.884	58.3822		501.884	86.028
502.366	56.3663		502.366	85.8609
502.848	54.2541		502.848	85.7259
503.33	52.1165		503.33	85.5151
503.812	50.0043		503.812	85.1389
504.294	47.9283		504.294	84.5443
504.776	45.8629		504.776	83.724
505.258	43.7727		505.258	82.718
505.74	41.6597		505.74	81.6118
506.223	39.6019		506.223	80.5257
506.705	37.767		506.705	79.5811
507.187	36.3739		507.187	78.882
507.669	35.6125		507.669	78.4738
508.151	35.5593		508.151	78.3313
508.633	36.1424		508.633	78.3701
509.115	37.1752		509.115	78.4867
509.597	38.4268		509.597	78.6016
510.079	39.7105		510.079	78.6821
510.562	40.9438		510.562	78.7548
511.044	42.1673		511.044	78.8911
511.526	43.4979		511.526	79.1839
512.008	45.0559		512.008	79.7065
512.49	46.8921		512.49	80.496
512.972	48.9599		512.972	81.5435
513.454	51.129		513.454	82.8082
513.936	53.2383		513.936	84.2276
514.418	55.1592		514.418	85.7273
514.901	56.8456		514.901	87.2221
515.383	58.3477		515.383	88.596
515.865	59.7867		515.865	89.7165
516.347	61.3065		516.347	90.4588
516.829	63.0138		516.829	90.7392
517.311	64.9401		517.311	90.5584
517.793	67.0412		517.793	90.0105
518.275	69.2402		518.275	89.2651
518.758	71.475		518.758	88.5072
519.24	73.7306		519.24	87.9061
519.722	76.0337		519.722	87.5707
520.204	78.421		520.204	87.5293
520.686	80.8961		520.686	87.7429
521.168	83.4059		521.168	88.1291
521.65	85.8349		521.65	88.5995
522.132	88.0335		522.132	89.0803
522.615	89.8629		522.615	89.5346
523.097	91.2449		523.097	89.9631
523.579	92.1851		523.579	90.3967
524.061	92.7714		524.061	90.8833
524.543	93.1467		524.543	91.4719
525.025	93.4586		525.025	92.1919
525.507	93.814		525.507	93.0308
525.989	94.2515		525.989	93.9179
526.471	94.7457		526.471	94.727
526.954	95.2246		526.954	95.3164
527.436	95.6004		527.436	95.5623
527.918	95.7927		527.918	95.4132
528.4	95.7407		528.4	94.9055
528.882	95.4064		528.882	94.1572
529.364	94.7837		529.364	93.3279
529.846	93.9163		529.846	92.5785
530.328	92.9052		530.328	92.0361
530.811	91.9004		530.811	91.7487
531.293	91.0676		531.293	91.6806
531.775	90.5387		531.775	91.7269
532.257	90.3661		532.257	91.7695
532.739	90.5036		532.739	91.7214
533.221	90.8251		533.221	91.572
533.703	91.16		533.703	91.386
534.185	91.3496		534.185	91.2789
534.667	91.3006		534.667	91.3579
535.149	91.0265		535.149	91.6736
535.632	90.6377		535.632	92.1956
536.114	90.2961		536.114	92.8205
536.596	90.153		536.596	93.4058
537.078	90.2988		537.078	93.8118
537.56	90.7385		537.56	93.9537
538.042	91.3947		538.042	93.8115
538.524	92.1427		538.524	93.4291
539.006	92.8486		539.006	92.8856
539.489	93.4053		539.489	92.2766
539.971	93.7527		539.971	91.6896
540.453	93.8827		540.453	91.1909
540.935	93.8272		540.935	90.8322
541.417	93.6397		541.417	90.6429
541.899	93.381		541.899	90.6261
542.381	93.1075		542.381	90.7511
542.863	92.8635		542.863	90.9548
543.346	92.6769		543.346	91.1509
543.828	92.5613		543.828	91.2509
544.31	92.5195		544.31	91.2012
544.792	92.5484		544.792	90.9976
545.274	92.6431		545.274	90.6909
545.756	92.7954		545.756	90.3593
546.238	92.9871		546.238	90.0802
546.72	93.1819		546.72	89.892
547.202	93.3163		547.202	89.7816
547.685	93.301		547.685	89.6942
548.167	93.0356		548.167	89.5645
548.649	92.4367		548.649	89.3504
549.131	91.4704		549.131	89.0526
549.613	90.1806		549.613	88.7153
550.095	88.6995		550.095	88.4044
550.577	87.2168		550.577	88.1743
551.059	85.9295		551.059	88.0378
551.542	84.9885		551.542	87.9636
552.024	84.468		552.024	87.8933
552.506	84.3522		552.506	87.7768
552.988	84.5483		552.988	87.5935
553.47	84.9165		553.47	87.3641
553.952	85.2976		553.952	87.134
554.434	85.5448		554.434	86.9503
554.916	85.5487		554.916	86.8317
555.398	85.2538		555.398	86.7608
555.881	84.6559		555.881	86.6907
556.363	83.7926		556.363	86.5734
556.845	82.7314		556.845	86.3818
557.327	81.5491		557.327	86.1254
557.809	80.3125		557.809	85.8412
558.291	79.0589		558.291	85.573
558.773	77.7882		558.773	85.3412
559.255	76.4653		559.255	85.128
559.737	75.0404		559.737	84.8815
560.22	73.4775		560.22	84.5433
560.702	71.7826		560.702	84.0825
561.184	70.0139		561.184	83.5181
561.666	68.2663		561.666	82.9211
562.148	66.6363		562.148	82.3917
562.63	65.1813		562.63	82.0269
563.112	63.889		563.112	81.8776
563.594	62.6684		563.594	81.9355
564.077	61.3758		564.077	82.132
564.559	59.8512		564.559	82.3667
565.041	57.961		565.041	82.5276
565.523	55.6294		565.523	82.5257
566.005	52.8571		566.005	82.3165
566.487	49.7146		566.487	81.8995
566.969	46.3192		566.969	81.3127
567.451	42.8197		567.451	80.6161
567.933	39.3807		567.933	79.8851
568.416	36.1726		568.416	79.1938
568.898	33.3623		568.898	78.6115
569.38	31.0994		569.38	78.1995
569.862	29.5027		569.862	78.0005
570.344	28.6517		570.344	78.0385
570.826	28.5908		570.826	78.3164
571.308	29.3324		571.308	78.8183
571.79	30.8604		571.79	79.5124
572.273	33.1324		572.273	80.3581
572.755	36.0725		572.755	81.3152
573.237	39.5686		573.237	82.3433
573.719	43.4777		573.719	83.4073
574.201	47.6299		574.201	84.474
574.683	51.8352		574.683	85.5024
575.165	55.8936		575.165	86.445
575.647	59.6113		575.647	87.2476
576.13	62.8208		576.13	87.857
576.612	65.4085		576.612	88.2388
577.094	67.3314		577.094	88.3835
577.576	68.6094		577.576	88.308
578.058	69.3061		578.058	88.0449
578.54	69.5029		578.54	87.6344
579.022	69.2795		579.022	87.1169
579.504	68.7092		579.504	86.5313
579.986	67.8656		579.986	85.9236
580.468	66.8288		580.468	85.344
580.951	65.6848		580.951	84.8412
581.433	64.5185		581.433	84.4554
581.915	63.4034		581.915	84.2032
582.397	62.3968		582.397	84.0754
582.879	61.5426		582.879	84.0393
583.361	60.8762		583.361	84.0519
583.843	60.4271		583.843	84.0692
584.325	60.2165		584.325	84.061
584.808	60.2476		584.808	84.0187
585.29	60.4973		585.29	83.9529
585.772	60.9157		585.772	83.8846
586.254	61.4288		586.254	83.8305
586.736	61.9505		586.736	83.7945
587.218	62.3977		587.218	83.7635
587.7	62.7066		587.7	83.7131
588.182	62.8403		588.182	83.6168
588.664	62.7894		588.664	83.4577
589.147	62.5632		589.147	83.2331
589.629	62.1726		589.629	82.9537
590.111	61.6164		590.111	82.6361
590.593	60.8762		590.593	82.2967
591.075	59.9231		591.075	81.9463
591.557	58.7322		591.557	81.5913
592.039	57.2966		592.039	81.2385
592.521	55.6332		592.521	80.9002
593.004	53.7786		593.004	80.5947
593.486	51.7769		593.486	80.3426
593.968	49.672		593.968	80.1568
594.45	47.5102		594.45	80.0342
594.932	45.3466		594.932	79.9511
595.414	43.2498		595.414	79.8693
595.896	41.2983		595.896	79.7458
596.378	39.5663		596.378	79.5504
596.861	38.1051		596.861	79.2812
597.343	36.9323		597.343	78.97
597.825	36.0362		597.825	78.6771
598.307	35.3881		598.307	78.4704
598.789	34.9599		598.789	78.4143
599.271	34.7364		599.271	78.545
599.753	34.7198		599.753	78.86
600.235	34.9236		600.235	79.3156
600.717	35.3637		600.717	79.8396
601.199	36.0506		601.199	80.3496
601.682	36.9854		601.682	80.7729
602.164	38.1572		602.164	81.0695
602.646	39.5386		602.646	81.2338
603.128	41.0844		603.128	81.2908
603.61	42.7301		603.61	81.2799
604.092	44.3952		604.092	81.2445
604.574	45.9939		604.574	81.2185
605.057	47.4481		605.057	81.2202
605.539	48.696		605.539	81.2557
606.021	49.695		606.021	81.3203
606.503	50.4226		606.503	81.404
606.985	50.8733		606.985	81.4937
607.467	51.0586		607.467	81.575
607.949	51.0088		607.949	81.6316
608.431	50.7698		608.431	81.6442
608.913	50.3989		608.913	81.5933
609.395	49.9554		609.395	81.4609
609.878	49.492		609.878	81.2362
610.36	49.0445		610.36	80.9209
610.842	48.6287		610.842	80.5347
611.324	48.2421		611.324	80.1255
611.806	47.8702		611.806	79.7303
612.288	47.4974		612.288	79.4021
612.77	47.1172		612.77	79.1827
613.252	46.7396		613.252	79.0953
613.735	46.3898		613.735	79.1416
614.217	46.1023		614.217	79.3051
614.699	45.9114		614.699	79.5586
615.181	45.843		615.181	79.8732
615.663	45.9091		615.663	80.2279
616.145	46.1076		616.145	80.6084
616.627	46.4283		616.627	81.0059
617.109	46.8584		617.109	81.4109
617.591	47.3874		617.591	81.808
618.074	48.0087		618.074	82.1762
618.556	48.7174		618.556	82.4956
619.038	49.5078		619.038	82.7559
619.52	50.3705		619.52	82.9647
620.002	51.2938		620.002	83.148
620.484	52.2663		620.484	83.3457
620.966	53.2803		620.966	83.5948
621.448	54.3337		621.448	83.9183
621.931	55.4299		621.931	84.3147
622.413	56.5754		622.413	84.759
622.895	57.7753		622.895	85.208
623.377	59.0281		623.377	85.6164
623.859	60.3203		623.859	85.9523
624.341	61.6223		624.341	86.2019
624.823	62.8902		624.823	86.372
625.305	64.0716		625.305	86.4804
625.788	65.1176		625.788	86.5478
626.27	65.9972		626.27	86.5883
626.752	66.71		626.752	86.6076
627.234	67.2862		627.234	86.6074
627.716	67.778		627.716	86.5903
628.198	68.2439		628.198	86.565
628.68	68.7316		628.68	86.5461
629.162	69.2669		629.162	86.5485
629.644	69.8521		629.644	86.5836
630.126	70.4744		630.126	86.6539
630.609	71.1186		630.609	86.7541
631.091	71.7797		631.091	86.8739
631.573	72.4665		631.573	87.0044
632.055	73.1966		632.055	87.1405
632.537	73.9821		632.537	87.2788
633.019	74.8159		633.019	87.4132
633.501	75.6628		633.501	87.5294
633.984	76.4654		633.984	87.6023
634.466	77.1604		634.466	87.6038
634.948	77.7013		634.948	87.5118
635.43	78.0734		635.43	87.3234
635.912	78.3005		635.912	87.061
636.394	78.4343		636.394	86.7732
636.876	78.5326		636.876	86.522
637.358	78.6371		637.358	86.3625
637.84	78.7603		637.84	86.3327
638.322	78.8864		638.322	86.4393
638.805	78.9807		638.805	86.6585
639.287	79.0075		639.287	86.9435
639.769	78.9459		639.769	87.2425
640.251	78.7972		640.251	87.5116
640.733	78.5804		640.733	87.726
641.215	78.3207		641.215	87.8841
641.697	78.0346		641.697	88.0017
642.179	77.722		642.179	88.102
642.662	77.3641		642.662	88.2027
643.144	76.9322		643.144	88.311
643.626	76.4006		643.626	88.4203
644.108	75.7599		644.108	88.514
644.59	75.023		644.59	88.5707
645.072	74.222		645.072	88.5724
645.554	73.3999		645.554	88.5095
646.036	72.5981		646.036	88.3839
646.519	71.8482		646.519	88.2079
647.001	71.1683		647.001	88.0026
647.483	70.5666		647.483	87.794
647.965	70.047		647.965	87.6067
648.447	69.6122		648.447	87.462
648.929	69.2656		648.929	87.3739
649.411	69.0079		649.411	87.3467
649.893	68.8324		649.893	87.376
650.375	68.7232		650.375	87.4496
650.857	68.656		650.857	87.5509
651.34	68.6037		651.34	87.6602
651.822	68.547		651.822	87.7598
652.304	68.4848		652.304	87.8377
652.786	68.439		652.786	87.8907
653.268	68.4526		653.268	87.9272
653.75	68.5811		653.75	87.9681
654.232	68.8778		654.232	88.0435
654.715	69.3794		654.715	88.1821
655.197	70.0957		655.197	88.405
655.679	71.0094		655.679	88.7141
656.161	72.0806		656.161	89.0888
656.643	73.259		656.643	89.4862
657.125	74.4973		657.125	89.8531
657.607	75.7586		657.607	90.1434
658.089	77.016		658.089	90.3288
658.571	78.2462		658.571	90.4113
659.053	79.4231		659.053	90.4216
659.536	80.5177		659.536	90.411
660.018	81.506		660.018	90.4295
660.5	82.3822		660.5	90.5135
660.982	83.1662		660.982	90.6728
661.464	83.9021		661.464	90.8895
661.946	84.6434		661.946	91.1244
662.428	85.4322		662.428	91.3312
662.91	86.2794		662.91	91.4757
663.393	87.1593		663.393	91.5441
663.875	88.0228		663.875	91.55
664.357	88.8172		664.357	91.5275
664.839	89.5078		664.839	91.5249
665.321	90.089		665.321	91.5918
665.803	90.5886		665.803	91.7761
666.285	91.057		666.285	92.1171
666.767	91.5539		666.767	92.6306
667.25	92.1236		667.25	93.277
667.732	92.7682		667.732	93.9333
668.214	93.4391		668.214	94.4327
668.696	94.0696		668.696	94.6562
669.178	94.6192		669.178	94.6124
669.66	95.0911		669.66	94.398
670.142	95.5128		670.142	94.1245
670.624	95.9077		670.624	93.8704
671.106	96.28		671.106	93.6786
671.589	96.6164		671.589	93.5711
672.071	96.8963		672.071	93.5524
672.553	97.1046		672.553	93.6154
673.035	97.2411		673.035	93.7436
673.517	97.3221		673.517	93.9158
673.999	97.373		673.999	94.109
674.481	97.4148		674.481	94.3031
674.963	97.4555		674.963	94.4839
675.446	97.4899		675.446	94.6418
675.928	97.5095		675.928	94.7714
676.41	97.5127		676.41	94.8712
676.892	97.5114		676.892	94.943
677.374	97.5276		677.374	94.9906
677.856	97.582		677.856	95.0191
678.338	97.6832		678.338	95.0325
678.82	97.8214		678.82	95.0323
679.302	97.9728		679.302	95.017
679.784	98.1119		679.784	94.9833
680.267	98.2257		680.267	94.9285
680.749	98.3213		680.749	94.853
681.231	98.4215		681.231	94.7617
681.713	98.5512		681.713	94.6637
682.195	98.7201		682.195	94.5717
682.677	98.9143		682.677	94.4997
683.159	99.0959		683.159	94.4608
683.641	99.2174		683.641	94.4667
684.124	99.2413		684.124	94.5246
684.606	99.1573		684.606	94.6365
685.088	98.9856		685.088	94.7976
685.57	98.7683		685.57	94.9966
686.052	98.5533		686.052	95.2155
686.534	98.3791		686.534	95.4309
687.016	98.2677		687.016	95.619
687.498	98.2258		687.498	95.7579
687.981	98.2528		687.981	95.8333
688.463	98.3458		688.463	95.8431
688.945	98.5		688.945	95.7974
689.427	98.7048		689.427	95.7156
689.909	98.9364		689.909	95.6198
690.391	99.1549		690.391	95.5311
690.873	99.3113		690.873	95.4637
691.355	99.3622		691.355	95.4242
691.837	99.286		691.837	95.4129
692.32	99.0954		692.32	95.4265
692.802	98.8371		692.802	95.4608
693.284	98.5743		693.284	95.5122
693.766	98.3646		693.766	95.5787
694.248	98.2382		694.248	95.6583
694.73	98.1902		694.73	95.7482
695.212	98.1831		695.212	95.8445
695.694	98.1651		695.694	95.9426
696.177	98.0929		696.177	96.0383
696.659	97.9492		696.659	96.1294
697.141	97.7686		697.141	96.2155
697.623	97.6029		697.623	96.2969
698.105	97.5028		698.105	96.3739
698.587	97.4965		698.587	96.4441
699.069	97.5978		699.069	96.5037
699.551	97.779		699.551	96.5472
700.033	97.9832		700.033	96.5696
700.516	98.1405		700.516	96.5692
700.998	98.1905		700.998	96.5482
701.48	98.1005		701.48	96.5131
701.962	97.8781		701.962	96.4732
702.444	97.5693		702.444	96.4397
702.926	97.2436		702.926	96.422
703.408	96.9755		703.408	96.4252
703.89	96.8237		703.89	96.4492
704.372	96.818		704.372	96.4878
704.855	96.9539		704.855	96.5305
705.337	97.2008		705.337	96.5639
705.819	97.5144		705.819	96.5762
706.301	97.8504		706.301	96.5594
706.783	98.1738		706.783	96.5108
707.265	98.4634		707.265	96.4332
707.747	98.7072		707.747	96.3332
708.229	98.8962		708.229	96.2179
708.712	99.0198		708.712	96.0924
709.194	99.0668		709.194	95.9595
709.676	99.032		709.676	95.8196
710.158	98.9252		710.158	95.6747
710.64	98.7757		710.64	95.5308
711.122	98.6272		711.122	95.399
711.604	98.5256		711.604	95.295
712.086	98.5018		712.086	95.2358
712.568	98.5578		712.568	95.2332
713.051	98.6619		713.051	95.2902
713.533	98.7594		713.533	95.3966
714.015	98.7913		714.015	95.532
714.497	98.7164		714.497	95.6671
714.979	98.5255		714.979	95.7727
715.461	98.2469		715.461	95.828
715.943	97.9338		715.943	95.8238
716.425	97.6445		716.425	95.7649
716.908	97.4224		716.908	95.6664
717.39	97.2853		717.39	95.5501
717.872	97.2236		717.872	95.4359
718.354	97.2083		718.354	95.3397
718.836	97.2054		718.836	95.2707
719.318	97.1883		719.318	95.2302
719.8	97.145		719.8	95.2138
720.282	97.077		720.282	95.213
720.764	96.9929		720.764	95.219
721.247	96.8991		721.247	95.2235
721.729	96.7943		721.729	95.2207
722.211	96.6674		722.211	95.2082
722.693	96.5014		722.693	95.1863
723.175	96.2802		723.175	95.1577
723.657	95.9971		723.657	95.1257
724.139	95.6592		724.139	95.0929
724.621	95.2889		724.621	95.0595
725.104	94.9215		725.104	95.0228
725.586	94.5962		725.586	94.9777
726.068	94.3451		726.068	94.9196
726.55	94.1831		726.55	94.8461
727.032	94.1032		727.032	94.7603
727.514	94.0763		727.514	94.6698
727.996	94.0583		727.996	94.5862
728.478	94.0023		728.478	94.52
728.96	93.8699		728.96	94.4762
729.443	93.638		729.443	94.4498
729.925	93.2982		729.925	94.4247
730.407	92.8512		730.407	94.377
730.889	92.2962		730.889	94.2799
731.371	91.6242		731.371	94.1149
731.853	90.8189		731.853	93.877
732.335	89.8636		732.335	93.5794
732.817	88.7536		732.817	93.2487
733.299	87.5041		733.299	92.9212
733.782	86.1477		733.782	92.631
734.264	84.725		734.264	92.3997
734.746	83.2674		734.746	92.2319
735.228	81.7864		735.228	92.1132
735.71	80.2686		735.71	92.0154
736.192	78.6874		736.192	91.9022
736.674	77.0206		736.674	91.7431
737.156	75.2702		737.156	91.5199
737.639	73.4726		737.639	91.2329
738.121	71.6974		738.121	90.9012
738.603	70.0355		738.603	90.56
739.085	68.5786		739.085	90.253
739.567	67.4003		739.567	90.0199
740.049	66.5454		740.049	89.8939
740.531	66.0286		740.531	89.8918
741.013	65.8369		741.013	90.0129
741.495	65.9401		741.495	90.2399
741.978	66.3026		741.978	90.5455
742.46	66.8928		742.46	90.8999
742.942	67.6886		742.942	91.2767
743.424	68.6774		743.424	91.6599
743.906	69.8524		743.906	92.0433
744.388	71.2046		744.388	92.428
744.87	72.7168		744.87	92.817
745.352	74.3576		745.352	93.2104
745.835	76.081		745.835	93.6019
746.317	77.8269		746.317	93.9814
746.799	79.5252		746.799	94.3368
747.281	81.1039		747.281	94.6609
747.763	82.4996		747.763	94.9548
748.245	83.6694		748.245	95.2285
748.727	84.5994		748.727	95.4964
749.209	85.3095		749.209	95.7706
749.692	85.8445		749.692	96.0533
750.174	86.2579		750.174	96.3339
750.656	86.5937		750.656	96.59
751.138	86.8754		751.138	96.7938
751.62	87.1035		751.62	96.9249
752.102	87.2648		752.102	96.976
752.584	87.3483		752.584	96.9576
753.066	87.359		753.066	96.8926
753.548	87.3226		753.548	96.8087
754.03	87.2781		754.03	96.7264
754.513	87.2638		754.513	96.6526
754.995	87.3021		754.995	96.5824
755.477	87.392		755.477	96.5054
755.959	87.5085		755.959	96.4157
756.441	87.6139		756.441	96.3189
756.923	87.6722		756.923	96.2315
757.405	87.6608		757.405	96.1744
757.888	87.5746		757.888	96.1608
758.37	87.4224		758.37	96.1868
758.852	87.2187		758.852	96.2283
759.334	86.9749		759.334	96.2474
759.816	86.6954		759.816	96.209
760.298	86.3788		760.298	96.0925
760.78	86.0229		760.78	95.9055
761.262	85.6302		761.262	95.6818
761.744	85.21		761.744	95.4748
762.226	84.7789		762.226	95.3353
762.709	84.3589		762.709	95.298
763.191	83.9748		763.191	95.3709
763.673	83.6526		763.673	95.5348
764.155	83.4176		764.155	95.7496
764.637	83.2925		764.637	95.9687
765.119	83.293		765.119	96.1555
765.601	83.4255		765.601	96.2876
766.083	83.6851		766.083	96.3613
766.566	84.0571		766.566	96.3861
767.048	84.5219		767.048	96.3797
767.53	85.0618		767.53	96.3609
768.012	85.6674		768.012	96.3466
768.494	86.338		768.494	96.3508
768.976	87.0761		768.976	96.3825
769.458	87.8778		769.458	96.4449
769.94	88.7223		769.94	96.5341
770.423	89.5681		770.423	96.639
770.905	90.3577		770.905	96.7419
771.387	91.0339		771.387	96.8235
771.869	91.5612		771.869	96.869
772.351	91.9419		772.351	96.8712
772.833	92.2168		772.833	96.8324
773.315	92.4535		773.315	96.7612
773.797	92.7223		773.797	96.6668
774.279	93.0725		774.279	96.5539
774.761	93.5144		774.761	96.4203
775.244	94.019		775.244	96.2592
775.726	94.529		775.726	96.0659
776.208	94.9759		776.208	95.8429
776.69	95.3007		776.69	95.6046
777.172	95.4664		777.172	95.3723
777.654	95.4614		777.654	95.1696
778.136	95.2926		778.136	95.0111
778.619	94.9794		778.619	94.8954
779.101	94.5494		779.101	94.8027
779.583	94.036		779.583	94.7003
780.065	93.4791		780.065	94.554
780.547	92.9211		780.547	94.3359
781.029	92.3992		781.029	94.0358
781.511	91.9321		781.511	93.6608
781.993	91.5114		781.993	93.2318
782.475	91.097		782.475	92.7746
782.957	90.621		782.957	92.314
783.44	90.0048		783.44	91.8697
783.922	89.18		783.922	91.4541
784.404	88.1082		784.404	91.0762
784.886	86.7887		784.886	90.7423
785.368	85.2583		785.368	90.4561
785.85	83.5772		785.85	90.2164
786.332	81.8117		786.332	90.0132
786.814	80.0195		786.814	89.8273
787.297	78.244		787.297	89.6301
787.779	76.5161		787.779	89.3937
788.261	74.8605		788.261	89.1
788.743	73.3047		788.743	88.749
789.225	71.8828		789.225	88.3624
789.707	70.6362		789.707	87.9821
790.189	69.6081		790.189	87.6603
790.671	68.8367		790.671	87.4428
791.154	68.3491		791.154	87.3612
791.636	68.1593		791.636	87.423
792.118	68.2682		792.118	87.613
792.6	68.6655		792.6	87.8993
793.082	69.3312		793.082	88.2453
793.564	70.2336		793.564	88.6198
794.046	71.3278		794.046	89.0007
794.528	72.5562		794.528	89.3786
795.01	73.8538		795.01	89.7525
795.493	75.158		795.493	90.1262
795.975	76.4204		795.975	90.5024
796.457	77.6149		796.457	90.8807
796.939	78.737		796.939	91.2563
797.421	79.7993		797.421	91.6222
797.903	80.8226		797.903	91.9704
798.385	81.8269		798.385	92.2955
798.867	82.8288		798.867	92.5963
799.35	83.8416		799.35	92.8758
799.832	84.8781		799.832	93.1399
800.314	85.9505		800.314	93.394
800.796	87.0669		800.796	93.6404
801.278	88.2246		801.278	93.8758
801.76	89.4031		801.76	94.0915
802.242	90.5636		802.242	94.2762
802.724	91.6555		802.724	94.4216
803.206	92.6291		803.206	94.5269
803.688	93.4496		803.688	94.6027
804.171	94.1077		804.171	94.6688
804.653	94.6197		804.653	94.751
805.135	95.0189		805.135	94.8717
805.617	95.343		805.617	95.0413
806.099	95.6222		806.099	95.2539
806.581	95.8731		806.581	95.4871
807.063	96.0982		807.063	95.7092
807.545	96.293		807.545	95.8858
808.028	96.453		808.028	95.9938
808.51	96.5798		808.51	96.0259
808.992	96.6807		808.992	95.9929
809.474	96.766		809.474	95.9183
809.956	96.8443		809.956	95.8329
810.438	96.919		810.438	95.7644
810.92	96.9894		810.92	95.7307
811.402	97.0531		811.402	95.7393
811.885	97.1106		811.885	95.788
812.367	97.1676		812.367	95.8699
812.849	97.2336		812.849	95.9766
813.331	97.3179		813.331	96.1008
813.813	97.4239		813.813	96.2367
814.295	97.5473		814.295	96.3782
814.777	97.6754		814.777	96.5194
815.259	97.7923		815.259	96.6539
815.741	97.884		815.741	96.7758
816.224	97.9433		816.224	96.8811
816.706	97.9715		816.706	96.9677
817.188	97.9744		817.188	97.0342
817.67	97.9587		817.67	97.078
818.152	97.9267		818.152	97.0942
818.634	97.8763		818.634	97.076
819.116	97.803		819.116	97.0182
819.598	97.7061		819.598	96.9208
820.081	97.5932		820.081	96.7931
820.563	97.4826		820.563	96.6533
821.045	97.3988		821.045	96.527
821.527	97.3648		821.527	96.4371
822.009	97.3928		822.009	96.3989
822.491	97.4792		822.491	96.4143
822.973	97.6027		822.973	96.4729
823.455	97.7314		823.455	96.5563
823.937	97.8332		823.937	96.6471
824.42	97.8877		824.42	96.7357
824.902	97.8931		824.902	96.8225
825.384	97.8657		825.384	96.9155
825.866	97.8344		825.866	97.0234
826.348	97.8286		826.348	97.1489
826.83	97.8678		826.83	97.2847
827.312	97.9543		827.312	97.4155
827.794	98.0741		827.794	97.5238
828.277	98.2023		828.277	97.5995
828.759	98.3129		828.759	97.6444
829.241	98.3874		829.241	97.6729
829.723	98.4224		829.723	97.7047
830.205	98.4295		830.205	97.7568
830.687	98.4304		830.687	97.8344
831.169	98.4484		831.169	97.9614
831.651	98.4995		831.651	98.0839
832.133	98.5872		832.133	98.1791
832.615	98.6992		832.615	98.2322
833.098	98.8119		833.098	98.2424
833.58	98.8969		833.58	98.2225
834.062	98.9299		834.062	98.1933
834.544	98.8971		834.544	98.1747
835.026	98.7994		835.026	98.1765
835.508	98.6512		835.508	98.1974
835.99	98.4746		835.99	98.227
836.472	98.2917		836.472	98.2533
836.955	98.1177		836.955	98.268
837.437	97.9575		837.437	98.2707
837.919	97.8053		837.919	98.2665
838.401	97.6488		838.401	98.2617
838.883	97.4773		838.883	98.2578
839.365	97.2873		839.365	98.2491
839.847	97.0849		839.847	98.2244
840.329	96.8836		840.329	98.1733
840.812	96.6988		840.812	98.0918
841.294	96.5421		841.294	97.9873
841.776	96.4159		841.776	97.8763
842.258	96.3127		842.258	97.7812
842.74	96.2193		842.74	97.7221
843.222	96.123		843.222	97.7087
843.704	96.0171		843.704	97.7385
844.186	95.9037		844.186	97.7968
844.668	95.7927		844.668	97.8634
845.151	95.6969		845.151	97.9168
845.633	95.6263		845.633	97.9429
846.115	95.5839		846.115	97.9367
846.597	95.5649		846.597	97.9027
847.079	95.5593		847.079	97.8524
847.561	95.556		847.561	97.8003
848.043	95.5467		848.043	97.7606
848.525	95.5275		848.525	97.7429
849.008	95.4979		849.008	97.751
849.49	95.4581		849.49	97.7816
849.972	95.4056		849.972	97.8253
850.454	95.3347		850.454	97.8671
850.936	95.2384		850.936	97.8899
851.418	95.1111		851.418	97.8778
851.9	94.9533		851.9	97.8176
852.382	94.7722		852.382	97.7034
852.864	94.582		852.864	97.5369
853.347	94.3988		853.347	97.3281
853.829	94.2356		853.829	97.0926
854.311	94.0971		854.311	96.8511
854.793	93.9779		854.793	96.6264
855.275	93.8632		855.275	96.4394
855.757	93.7329		855.757	96.3079
856.239	93.5673		856.239	96.2427
856.721	93.3544		856.721	96.245
857.203	93.0931		857.203	96.3048
857.686	92.7946		857.686	96.4027
858.168	92.4798		858.168	96.5128
858.65	92.1737		858.65	96.6058
859.132	91.899		859.132	96.6581
859.614	91.6698		859.614	96.655
860.096	91.4905		860.096	96.5947
860.578	91.3569		860.578	96.4873
861.06	91.2605		861.06	96.3509
861.543	91.1942		861.543	96.2059
862.025	91.1556		862.025	96.0674
862.507	91.1471		862.507	95.9437
862.989	91.1713		862.989	95.8344
863.471	91.225		863.471	95.7341
863.953	91.2944		863.953	95.6369
864.435	91.3552		864.435	95.5407
864.917	91.3773		864.917	95.4498
865.399	91.3338		865.399	95.3748
865.882	91.2102		865.882	95.3283
866.364	91.0106		866.364	95.3203
866.846	90.7556		866.846	95.3536
867.328	90.4748		867.328	95.4209
867.81	90.1963		867.81	95.5048
868.292	89.9378		868.292	95.5814
868.774	89.7031		868.774	95.6284
869.256	89.4853		869.256	95.6277
869.739	89.275		869.739	95.5725
870.221	89.0676		870.221	95.4674
870.703	88.8673		870.703	95.3275
871.185	88.6843		871.185	95.1736
871.667	88.528		871.667	95.0271
872.149	88.4005		872.149	94.9077
872.631	88.2924		872.631	94.8293
873.113	88.1852		873.113	94.801
873.596	88.0586		873.596	94.8272
874.078	87.8999		874.078	94.9073
874.56	87.7099		874.56	95.0362
875.042	87.5028		875.042	95.202
875.524	87.2994		875.524	95.3883
876.006	87.1183		876.006	95.5725
876.488	86.9686		876.488	95.731
876.97	86.8466		876.97	95.8446
877.452	86.7402		877.452	95.9009
877.934	86.6367		877.934	95.8988
878.417	86.5301		878.417	95.8476
878.899	86.4235		878.899	95.7636
879.381	86.3274		879.381	95.6631
879.863	86.2527		879.863	95.558
880.345	86.2035		880.345	95.4531
880.827	86.1729		880.827	95.3465
881.309	86.1439		881.309	95.2345
881.791	86.0954		881.791	95.117
882.274	86.0106		882.274	95.0002
882.756	85.8828		882.756	94.8979
883.238	85.7173		883.238	94.8266
883.72	85.5292		883.72	94.799
884.202	85.3378		884.202	94.8199
884.684	85.1602		884.684	94.8828
885.166	85.0083		885.166	94.9717
885.648	84.8882		885.648	95.0646
886.13	84.8018		886.13	95.1422
886.613	84.7479		886.613	95.1901
887.095	84.7233		887.095	95.2031
887.577	84.7227		887.577	95.1831
888.059	84.7369		888.059	95.1375
888.541	84.7545		888.541	95.0747
889.023	84.7637		889.023	95.0019
889.505	84.7563		889.505	94.9252
889.987	84.731		889.987	94.8499
890.47	84.6952		890.47	94.7812
890.952	84.6625		890.952	94.7255
891.434	84.6476		891.434	94.6883
891.916	84.6608		891.916	94.674
892.398	84.7035		892.398	94.6836
892.88	84.7678		892.88	94.7149
893.362	84.839		893.362	94.7628
893.844	84.9021		893.844	94.8199
894.327	84.947		894.327	94.8791
894.809	84.9725		894.809	94.9336
895.291	84.9859		895.291	94.9779
895.773	84.9995		895.773	95.0086
896.255	85.0269		896.255	95.0242
896.737	85.0776		896.737	95.0257
897.219	85.1559		897.219	95.0172
897.701	85.2608		897.701	95.0061
898.183	85.3882		898.183	95.0006
898.665	85.5331		898.665	95.0089
899.148	85.6907		899.148	95.0358
899.63	85.8572		899.63	95.0815
900.112	86.0283		900.112	95.1416
900.594	86.1992		900.594	95.2088
901.076	86.365		901.076	95.2764
901.558	86.5222		901.558	95.3407
902.04	86.6705		902.04	95.4022
902.523	86.8146		902.523	95.4645
903.005	86.9633		903.005	95.5316
903.487	87.1266		903.487	95.6045
903.969	87.3118		903.969	95.6791
904.451	87.5195		904.451	95.7461
904.933	87.7414		904.933	95.7952
905.415	87.9607		905.415	95.8175
905.897	88.1561		905.897	95.8097
906.379	88.308		906.379	95.775
906.861	88.405		906.861	95.7219
907.344	88.4472		907.344	95.6607
907.826	88.448		907.826	95.5996
908.308	88.4308		908.308	95.5437
908.79	88.4226		908.79	95.4943
909.272	88.4462		909.272	95.4516
909.754	88.5144		909.754	95.4162
910.236	88.6269		910.236	95.3906
910.718	88.7703		910.718	95.3781
911.201	88.9237		911.201	95.3807
911.683	89.0656		911.683	95.3961
912.165	89.18		912.165	95.4174
912.647	89.2604		912.647	95.4339
913.129	89.3113		913.129	95.4361
913.611	89.3446		913.611	95.4188
914.093	89.3753		914.093	95.3854
914.575	89.4156		914.575	95.3458
915.058	89.4716		915.058	95.3147
915.54	89.543		915.54	95.3037
916.022	89.6232		916.022	95.317
916.504	89.7028		916.504	95.3492
916.986	89.7725		916.986	95.3872
917.468	89.8253		917.468	95.4159
917.95	89.8577		917.95	95.4246
918.432	89.8699		918.432	95.4119
918.914	89.8643		918.914	95.387
919.396	89.8438		919.396	95.3658
919.879	89.8096		919.879	95.3633
920.361	89.7596		920.361	95.3884
920.843	89.6881		920.843	95.4392
921.325	89.5866		921.325	95.5049
921.807	89.4468		921.807	95.5707
922.289	89.264		922.289	95.6251
922.771	89.0414		922.771	95.6658
923.254	88.7909		923.254	95.7008
923.736	88.5317		923.736	95.7443
924.218	88.2849		924.218	95.8112
924.7	88.067		924.7	95.9103
925.182	87.8834		925.182	96.0407
925.664	87.7251		925.664	96.1919
926.146	87.5727		926.146	96.3487
926.628	87.4031		926.628	96.4985
927.11	87.1984		927.11	96.6344
927.592	86.9531		927.592	96.7582
928.075	86.6765		928.075	96.8766
928.557	86.3885		928.557	96.9965
929.039	86.1103		929.039	97.1197
929.521	85.8555		929.521	97.2411
930.003	85.6244		930.003	97.3504
930.485	85.4048		930.485	97.4372
930.967	85.1766		930.967	97.4963
931.449	84.9211		931.449	97.531
931.932	84.6292		931.932	97.5513
932.414	84.3058		932.414	97.5711
932.896	83.9682		932.896	97.6011
933.378	83.6413		933.378	97.6443
933.86	83.3507		933.86	97.6946
934.342	83.1177		934.342	97.7402
934.824	82.9554		934.824	97.7697
935.306	82.8683		935.306	97.7763
935.788	82.8533		935.788	97.7622
936.271	82.9003		936.271	97.7371
936.753	82.9934		936.753	97.7143
937.235	83.1128		937.235	97.7036
937.717	83.2372		937.717	97.7087
938.199	83.347		938.199	97.7252
938.681	83.429		938.681	97.7444
939.163	83.4794		939.163	97.7574
939.645	83.5044		939.645	97.7599
940.128	83.5177		940.128	97.7548
940.61	83.5366		940.61	97.7513
941.092	83.5762		941.092	97.7604
941.574	83.6455		941.574	97.7906
942.056	83.7469		942.056	97.8449
942.538	83.8779		942.538	97.9181
943.02	84.0331		943.02	97.999
943.502	84.207		943.502	98.072
943.985	84.3947		943.985	98.1223
944.467	84.5898		944.467	98.1384
944.949	84.7833		944.949	98.1146
945.431	84.9631		945.431	98.0524
945.913	85.1151		945.913	97.9618
946.395	85.2279		946.395	97.8552
946.877	85.2968		946.877	97.7487
947.359	85.3267		947.359	97.6591
947.841	85.3305		947.841	97.599
948.323	85.3247		948.323	97.5734
948.806	85.3234		948.806	97.5788
949.288	85.3331		949.288	97.6032
949.77	85.3509		949.77	97.6289
950.252	85.3674		950.252	97.6361
950.734	85.3716		950.734	97.6091
951.216	85.3557		951.216	97.5392
951.698	85.3179		951.698	97.4264
952.181	85.2618		952.181	97.2783
952.663	85.1933		952.663	97.108
953.145	85.1177		953.145	96.9299
953.627	85.0388		953.627	96.7562
954.109	84.9604		954.109	96.5968
954.591	84.8898		954.591	96.4577
955.073	84.8399		955.073	96.3415
955.555	84.829		955.555	96.2481
956.037	84.8754		956.037	96.175
956.519	84.9902		956.519	96.1175
957.002	85.1719		957.002	96.0695
957.484	85.4031		957.484	96.0245
957.966	85.6521		957.966	95.9761
958.448	85.8816		958.448	95.9196
958.93	86.0579		958.93	95.8524
959.412	86.1601		959.412	95.7747
959.894	86.1833		959.894	95.6885
960.376	86.1386		960.376	95.5969
960.859	86.0473		960.859	95.503
961.341	85.9335		961.341	95.4092
961.823	85.8182		961.823	95.3162
962.305	85.7166		962.305	95.2231
962.787	85.6374		962.787	95.1277
963.269	85.5828		963.269	95.0272
963.751	85.5509		963.751	94.9193
964.233	85.5357		964.233	94.8035
964.716	85.5281		964.716	94.6818
965.198	85.5172		965.198	94.5588
965.68	85.4922		965.68	94.4402
966.162	85.4451		966.162	94.3318
966.644	85.3721		966.644	94.2362
967.126	85.2735		967.126	94.152
967.608	85.1517		967.608	94.0734
968.09	85.0083		968.09	93.9925
968.572	84.8407		968.572	93.9025
969.055	84.6421		969.055	93.8003
969.537	84.4032		969.537	93.6885
970.019	84.1166		970.019	93.5746
970.501	83.779		970.501	93.4683
970.983	83.3935		970.983	93.3764
971.465	82.9668		971.465	93.3004
971.947	82.5057		971.947	93.2343
972.429	82.0125		972.429	93.1666
972.912	81.4836		972.912	93.0832
973.394	80.9114		973.394	92.9728
973.876	80.2886		973.876	92.8307
974.358	79.6129		974.358	92.6599
974.84	78.8893		974.84	92.4704
975.322	78.1294		975.322	92.2762
975.804	77.3461		975.804	92.0915
976.286	76.5493		976.286	91.9265
976.768	75.7417		976.768	91.7858
977.25	74.92		977.25	91.6674
977.733	74.0804		977.733	91.5644
978.215	73.2257		978.215	91.4663
978.697	72.3716		978.697	91.3629
979.179	71.5497		979.179	91.2476
979.661	70.805		979.661	91.1196
980.143	70.1877		980.143	90.9854
980.625	69.7443		980.625	90.8577
981.107	69.5095		981.107	90.7538
981.59	69.5021		981.59	90.6895
982.072	69.7237		982.072	90.6753
982.554	70.1632		982.554	90.7135
983.036	70.801		983.036	90.7981
983.518	71.6112		983.518	90.9168
984	72.5627		984	91.055
984.482	73.6175		984.482	91.2017
984.964	74.7295		984.964	91.35
985.447	75.8477		985.447	91.4982
985.929	76.9226		985.929	91.6471
986.411	77.9148		986.411	91.7969
986.893	78.8011		986.893	91.9448
987.375	79.579		987.375	92.085
987.857	80.2618		987.857	92.2109
988.339	80.871		988.339	92.3183
988.821	81.4275		988.821	92.4081
989.303	81.9449		989.303	92.4869
989.786	82.4269		989.786	92.5638
990.268	82.8699		990.268	92.6472
990.75	83.2677		990.75	92.7405
991.232	83.617		991.232	92.8401
991.714	83.9197		991.714	92.9363
992.196	84.183		992.196	93.0167
992.678	84.4174		992.678	93.0712
993.16	84.6345		993.16	93.0939
993.643	84.8446		993.643	93.085
994.125	85.0564		994.125	93.0486
994.607	85.2768		994.607	92.9899
995.089	85.5111		995.089	92.9128
995.571	85.7603		995.571	92.8185
996.053	86.0205		996.053	92.7069
996.535	86.2808		996.535	92.5787
997.017	86.5241		997.017	92.4373
997.5	86.7304		997.5	92.2897
997.982	86.8822		997.982	92.1441
998.464	86.9695		998.464	92.0094
998.946	86.9923		998.946	91.8919
999.428	86.9607		999.428	91.7942
999.91	86.8912		999.91	91.7162
1000.39	86.8007		1000.39	91.6555
1000.87	86.7014		1000.87	91.6087
1001.36	86.5989		1001.36	91.5721
1001.84	86.4925		1001.84	91.5418
1002.32	86.3777		1002.32	91.5128
1002.8	86.2507		1002.8	91.4797
1003.28	86.11		1003.28	91.4378
1003.77	85.9567		1003.77	91.3845
1004.25	85.7928		1004.25	91.3205
1004.73	85.6189		1004.73	91.2504
1005.21	85.4331		1005.21	91.1808
1005.7	85.2324		1005.7	91.1173
1006.18	85.015		1006.18	91.0619
1006.66	84.7834		1006.66	91.0107
1007.14	84.5455		1007.14	90.9554
1007.62	84.3132		1007.62	90.8855
1008.11	84.099		1008.11	90.792
1008.59	83.9109		1008.59	90.6717
1009.07	83.7492		1009.07	90.5285
1009.55	83.6062		1009.55	90.3731
1010.03	83.4686		1010.03	90.2188
1010.52	83.322		1010.52	90.079
1011	83.1552		1011	89.9626
1011.48	82.9631		1011.48	89.8721
1011.96	82.7451		1011.96	89.8038
1012.45	82.5027		1012.45	89.7498
1012.93	82.2357		1012.93	89.7011
1013.41	81.9404		1013.41	89.6491
1013.89	81.6101		1013.89	89.5892
1014.37	81.2394		1014.37	89.5208
1014.86	80.8278		1014.86	89.4472
1015.34	80.3834		1015.34	89.3743
1015.82	79.9233		1015.82	89.3084
1016.3	79.4693		1016.3	89.2544
1016.78	79.0422		1016.78	89.2143
1017.27	78.6548		1017.27	89.1864
1017.75	78.3081		1017.75	89.1658
1018.23	77.9894		1018.23	89.1463
1018.71	77.6741		1018.71	89.1207
1019.2	77.3321		1019.2	89.0838
1019.68	76.9343		1019.68	89.0326
1020.16	76.4596		1020.16	88.9665
1020.64	75.8995		1020.64	88.8869
1021.12	75.2618		1021.12	88.7959
1021.61	74.5674		1021.61	88.6963
1022.09	73.8454		1022.09	88.5905
1022.57	73.1264		1022.57	88.4806
1023.05	72.4344		1023.05	88.3676
1023.53	71.7807		1023.53	88.2515
1024.02	71.1609		1024.02	88.1302
1024.5	70.5578		1024.5	88.0003
1024.98	69.9464		1024.98	87.8576
1025.46	69.3016		1025.46	87.6984
1025.94	68.6048		1025.94	87.5215
1026.43	67.8485		1026.43	87.3286
1026.91	67.0343		1026.91	87.124
1027.39	66.1688		1027.39	86.9118
1027.87	65.2578		1027.87	86.6929
1028.36	64.302		1028.36	86.463
1028.84	63.2951		1028.84	86.213
1029.32	62.2273		1029.32	85.9308
1029.8	61.0895		1029.8	85.6071
1030.28	59.8784		1030.28	85.2396
1030.77	58.5996		1030.77	84.8362
1031.25	57.2658		1031.25	84.4138
1031.73	55.8951		1031.73	83.9919
1032.21	54.5069		1032.21	83.5888
1032.69	53.1194		1032.69	83.2135
1033.18	51.7486		1033.18	82.8648
1033.66	50.4086		1033.66	82.5323
1034.14	49.1111		1034.14	82.2029
1034.62	47.8643		1034.62	81.8656
1035.1	46.6711		1035.1	81.5164
1035.59	45.5276		1035.59	81.1597
1036.07	44.4237		1036.07	80.806
1036.55	43.347		1036.55	80.4671
1037.03	42.2878		1037.03	80.151
1037.52	41.2438		1037.52	79.8598
1038	40.2212		1038	79.5888
1038.48	39.2339		1038.48	79.329
1038.96	38.298		1038.96	79.0688
1039.44	37.4264		1039.44	78.798
1039.93	36.625		1039.93	78.5086
1040.41	35.8916		1040.41	78.1948
1040.89	35.2179		1040.89	77.8535
1041.37	34.5917		1041.37	77.4832
1041.85	33.9997		1041.85	77.0845
1042.34	33.4278		1042.34	76.6592
1042.82	32.8619		1042.82	76.2115
1043.3	32.288		1043.3	75.7461
1043.78	31.694		1043.78	75.268
1044.27	31.0724		1044.27	74.7823
1044.75	30.4223		1044.75	74.2937
1045.23	29.7508		1045.23	73.8069
1045.71	29.0722		1045.71	73.3284
1046.19	28.4038		1046.19	72.8652
1046.67	27.7634		1046.67	72.4251
1047.16	27.166		1047.16	72.0145
1047.64	26.6241		1047.64	71.6365
1048.12	26.1488		1048.12	71.2896
1048.6	25.7512		1048.6	70.9685
1049.09	25.442		1049.09	70.6661
1049.57	25.2285		1049.57	70.3766
1050.05	25.1121		1050.05	70.0982
1050.53	25.0856		1050.53	69.8354
1051.01	25.1342		1051.01	69.5992
1051.5	25.2412		1051.5	69.4042
1051.98	25.3949		1051.98	69.2655
1052.46	25.5937		1052.46	69.1958
1052.94	25.8472		1052.94	69.2016
1053.42	26.1732		1053.42	69.2822
1053.91	26.59		1053.91	69.4309
1054.39	27.1106		1054.39	69.638
1054.87	27.7386		1054.87	69.8932
1055.35	28.4705		1055.35	70.1894
1055.84	29.2986		1055.84	70.5239
1056.32	30.2157		1056.32	70.8982
1056.8	31.2163		1056.8	71.3156
1057.28	32.2949		1057.28	71.7791
1057.76	33.4427		1057.76	72.2893
1058.25	34.6457		1058.25	72.8437
1058.73	35.8854		1058.73	73.438
1059.21	37.1445		1059.21	74.0676
1059.69	38.4122		1059.69	74.7298
1060.17	39.6893		1060.17	75.424
1060.66	40.9869		1060.66	76.1509
1061.14	42.3206		1061.14	76.9106
1061.62	43.7024		1061.62	77.7003
1062.1	45.1337		1062.1	78.5127
1062.59	46.6017		1062.59	79.3377
1063.07	48.0834		1063.07	80.1625
1063.55	49.553		1063.55	80.9755
1064.03	50.9911		1064.03	81.7679
1064.51	52.3895		1064.51	82.5351
1065	53.7517		1065	83.2765
1065.48	55.0888		1065.48	83.9936
1065.96	56.4129		1065.96	84.6879
1066.44	57.7304		1066.44	85.3584
1066.92	59.0395		1066.92	85.9996
1067.41	60.3324		1067.41	86.6011
1067.89	61.5986		1067.89	87.151
1068.37	62.8296		1068.37	87.6372
1068.85	64.0209		1068.85	88.0529
1069.34	65.1713		1069.34	88.3996
1069.82	66.28		1069.82	88.6884
1070.3	67.3435		1070.3	88.9376
1070.78	68.3546		1070.78	89.1679
1071.26	69.3043		1071.26	89.3978
1071.74	70.1867		1071.74	89.6374
1072.23	71.0037		1072.23	89.8864
1072.71	71.7675		1072.71	90.1344
1073.19	72.4989		1073.19	90.3658
1073.67	73.2221		1073.67	90.564
1074.16	73.9567		1074.16	90.717
1074.64	74.7112		1074.64	90.8207
1075.12	75.4791		1075.12	90.8791
1075.6	76.2418		1075.6	90.9027
1076.08	76.974		1076.08	90.9037
1076.57	77.6505		1076.57	90.895
1077.05	78.2537		1077.05	90.8857
1077.53	78.7772		1077.53	90.8806
1078.01	79.2246		1078.01	90.8808
1078.49	79.6055		1078.49	90.8847
1078.98	79.9309		1078.98	90.8891
1079.46	80.21		1079.46	90.8912
1079.94	80.449		1079.94	90.8891
1080.42	80.6521		1080.42	90.8824
1080.91	80.8245		1080.91	90.8719
1081.39	80.9723		1081.39	90.8593
1081.87	81.1027		1081.87	90.8461
1082.35	81.2215		1082.35	90.8331
1082.83	81.3303		1082.83	90.8201
1083.32	81.4245		1083.32	90.8052
1083.8	81.4943		1083.8	90.7855
1084.28	81.5267		1084.28	90.7574
1084.76	81.5096		1084.76	90.7172
1085.24	81.4362		1085.24	90.662
1085.73	81.3078		1085.73	90.5909
1086.21	81.1344		1086.21	90.5054
1086.69	80.9321		1086.69	90.4103
1087.17	80.7188		1087.17	90.3138
1087.65	80.5091		1087.65	90.2259
1088.14	80.3093		1088.14	90.1557
1088.62	80.1147		1088.62	90.1092
1089.1	79.9113		1089.1	90.0854
1089.58	79.6794		1089.58	90.076
1090.07	79.4004		1090.07	90.0649
1090.55	79.0631		1090.55	90.0331
1091.03	78.6686		1091.03	89.9642
1091.51	78.2301		1091.51	89.8488
1091.99	77.7687		1091.99	89.6893
1092.48	77.3068		1092.48	89.499
1092.96	76.8602		1092.96	89.2998
1093.44	76.4337		1093.44	89.1132
1093.92	76.0202		1093.92	88.9564
1094.4	75.6059		1094.4	88.837
1094.89	75.1758		1094.89	88.752
1095.37	74.72		1095.37	88.6912
1095.85	74.2362		1095.85	88.6413
1096.33	73.7295		1096.33	88.5914
1096.82	73.2089		1096.82	88.5353
1097.3	72.6833		1097.3	88.4724
1097.78	72.1581		1097.78	88.4044
1098.26	71.6354		1098.26	88.3328
1098.74	71.1152		1098.74	88.2555
1099.23	70.597		1099.23	88.1666
1099.71	70.0808		1099.71	88.0577
1100.19	69.5668		1100.19	87.9215
1100.67	69.0537		1100.67	87.7546
1101.15	68.5374		1101.15	87.5594
1101.64	68.0112		1101.64	87.3437
1102.12	67.4674		1102.12	87.1192
1102.6	66.8995		1102.6	86.8978
1103.08	66.3044		1103.08	86.6891
1103.57	65.6822		1103.57	86.4994
1104.05	65.0348		1104.05	86.3308
1104.53	64.3627		1104.53	86.1823
1105.01	63.6627		1105.01	86.0513
1105.49	62.9279		1105.49	85.9342
1105.98	62.1484		1105.98	85.8267
1106.46	61.3146		1106.46	85.7237
1106.94	60.4205		1106.94	85.619
1107.42	59.4648		1107.42	85.5045
1107.9	58.4506		1107.9	85.371
1108.39	57.3844		1108.39	85.2102
1108.87	56.2734		1108.87	85.0147
1109.35	55.1243		1109.35	84.78
1109.83	53.9423		1109.83	84.5049
1110.32	52.7313		1110.32	84.1914
1110.8	51.4934		1110.8	83.8436
1111.28	50.2285		1111.28	83.4675
1111.76	48.9341		1111.76	83.0703
1112.24	47.6056		1112.24	82.6591
1112.72	46.2378		1112.72	82.2418
1113.21	44.8278		1113.21	81.8268
1113.69	43.3764		1113.69	81.4212
1114.17	41.8895		1114.17	81.0314
1114.65	40.3763		1114.65	80.6598
1115.14	38.846		1115.14	80.3039
1115.62	37.3057		1115.62	79.9542
1116.1	35.7586		1116.1	79.5955
1116.58	34.2064		1116.58	79.2092
1117.06	32.6516		1117.06	78.7761
1117.55	31.1013		1117.55	78.2824
1118.03	29.5676		1118.03	77.7236
1118.51	28.0656		1118.51	77.1062
1118.99	26.6086		1118.99	76.4466
1119.47	25.2043		1119.47	75.7686
1119.96	23.854		1119.96	75.0974
1120.44	22.5547		1120.44	74.4519
1120.92	21.3044		1120.92	73.8426
1121.4	20.1062		1121.4	73.2676
1121.88	18.9705		1121.88	72.7145
1122.37	17.9132		1122.37	72.163
1122.85	16.9509		1122.85	71.5916
1123.33	16.0958		1123.33	70.9832
1123.81	15.3543		1123.81	70.3296
1124.3	14.7274		1124.3	69.6342
1124.78	14.2138		1124.78	68.9122
1125.26	13.8133		1125.26	68.1875
1125.74	13.5278		1125.74	67.4855
1126.22	13.3594		1126.22	66.8305
1126.71	13.309		1126.71	66.2397
1127.19	13.3737		1127.19	65.7209
1127.67	13.5482		1127.67	65.2746
1128.15	13.8266		1128.15	64.8967
1128.63	14.2048		1128.63	64.5827
1129.12	14.6806		1129.12	64.3305
1129.6	15.2516		1129.6	64.1419
1130.08	15.9103		1130.08	64.0219
1130.56	16.6418		1130.56	63.9764
1131.05	17.4231		1131.05	64.01
1131.53	18.2264		1131.53	64.1242
1132.01	19.0245		1132.01	64.3167
1132.49	19.7959		1132.49	64.5814
1132.97	20.528		1132.97	64.9073
1133.46	21.2151		1133.46	65.2789
1133.94	21.8564		1133.94	65.6772
1134.42	22.4522		1134.42	66.0799
1134.9	23.0029		1134.9	66.4655
1135.38	23.5099		1135.38	66.8176
1135.87	23.9783		1135.87	67.1271
1136.35	24.4192		1136.35	67.3942
1136.83	24.8495		1136.83	67.6272
1137.31	25.2882		1137.31	67.8398
1137.8	25.7516		1137.8	68.046
1138.28	26.2489		1138.28	68.2577
1138.76	26.7808		1138.76	68.4841
1139.24	27.3421		1139.24	68.7312
1139.72	27.9253		1139.72	69.0047
1140.21	28.5263		1140.21	69.3111
1140.69	29.1453		1140.69	69.6572
1141.17	29.7867		1141.17	70.0489
1141.65	30.4545		1141.65	70.4881
1142.13	31.1496		1142.13	70.9712
1142.62	31.8678		1142.62	71.4883
1143.1	32.6018		1143.1	72.0272
1143.58	33.3443		1143.58	72.5758
1144.06	34.0916		1144.06	73.1252
1144.55	34.8441		1144.55	73.6719
1145.03	35.6048		1145.03	74.2167
1145.51	36.3758		1145.51	74.7618
1145.99	37.1542		1145.99	75.3086
1146.47	37.9302		1146.47	75.8555
1146.96	38.6889		1146.96	76.3979
1147.44	39.4134		1147.44	76.9304
1147.92	40.0887		1147.92	77.4469
1148.4	40.7039		1148.4	77.9434
1148.88	41.2536		1148.88	78.4173
1149.37	41.7357		1149.37	78.8664
1149.85	42.1496		1149.85	79.2877
1150.33	42.495		1150.33	79.6771
1150.81	42.7725		1150.81	80.0287
1151.3	42.9843		1151.3	80.337
1151.78	43.1365		1151.78	80.5977
1152.26	43.2393		1152.26	80.8086
1152.74	43.305		1152.74	80.9696
1153.22	43.3463		1153.22	81.0815
1153.7	43.373		1153.7	81.1449
1154.19	43.391		1154.19	81.1596
1154.67	43.4028		1154.67	81.125
1155.15	43.41		1155.15	81.0417
1155.63	43.4151		1155.63	80.9138
1156.12	43.4224		1156.12	80.7504
1156.6	43.4362		1156.6	80.5648
1157.08	43.4581		1157.08	80.3731
1157.56	43.4847		1157.56	80.1904
1158.04	43.5073		1158.04	80.0265
1158.53	43.5138		1158.53	79.8841
1159.01	43.4933		1159.01	79.7579
1159.49	43.44		1159.49	79.6365
1159.97	43.3562		1159.97	79.5045
1160.45	43.2503		1160.45	79.347
1160.94	43.1339		1160.94	79.1525
1161.42	43.0163		1161.42	78.9146
1161.9	42.9005		1161.9	78.6329
1162.38	42.7817		1162.38	78.3117
1162.87	42.6484		1162.87	77.9587
1163.35	42.4856		1163.35	77.5819
1163.83	42.2782		1163.83	77.1884
1164.31	42.0134		1164.31	76.7827
1164.79	41.6816		1164.79	76.3667
1165.28	41.277		1165.28	75.9399
1165.76	40.7967		1165.76	75.5016
1166.24	40.2404		1166.24	75.0512
1166.72	39.6113		1166.72	74.5901
1167.2	38.9148		1167.2	74.1206
1167.69	38.1581		1167.69	73.6452
1168.17	37.3484		1168.17	73.1651
1168.65	36.4905		1168.65	72.6783
1169.13	35.5858		1169.13	72.1804
1169.62	34.6333		1169.62	71.6653
1170.1	33.6322		1170.1	71.1283
1170.58	32.5867		1170.58	70.5684
1171.06	31.5081		1171.06	69.989
1171.54	30.4155		1171.54	69.3967
1172.03	29.3335		1172.03	68.8003
1172.51	28.287		1172.51	68.2064
1172.99	27.2958		1172.99	67.6188
1173.47	26.3725		1173.47	67.0384
1173.95	25.5229		1173.95	66.4651
1174.44	24.7475		1174.44	65.9006
1174.92	24.0448		1174.92	65.3506
1175.4	23.4121		1175.4	64.823
1175.88	22.845		1175.88	64.3269
1176.37	22.3354		1176.37	63.8689
1176.85	21.8715		1176.85	63.4505
1177.33	21.4397		1177.33	63.0688
1177.81	21.028		1177.81	62.7182
1178.29	20.6316		1178.29	62.394
1178.78	20.255		1178.78	62.0948
1179.26	19.9106		1179.26	61.8232
1179.74	19.6154		1179.74	61.584
1180.22	19.3838		1180.22	61.3819
1180.7	19.2238		1180.7	61.2188
1181.19	19.1343		1181.19	61.0929
1181.67	19.1073		1181.67	61.0001
1182.15	19.1315		1182.15	60.9363
1182.63	19.1956		1182.63	60.8988
1183.11	19.2898		1183.11	60.8865
1183.6	19.406		1183.6	60.8989
1184.08	19.5362		1184.08	60.9338
1184.56	19.6726		1184.56	60.9863
1185.04	19.8096		1185.04	61.0499
1185.53	19.9454		1185.53	61.1178
1186.01	20.0842		1186.01	61.186
1186.49	20.2354		1186.49	61.2545
1186.97	20.4103		1186.97	61.3271
1187.45	20.6185		1187.45	61.4092
1187.94	20.863		1187.94	61.5053
1188.42	21.1401		1188.42	61.6174
1188.9	21.4415		1188.9	61.7447
1189.38	21.7585		1189.38	61.8859
1189.86	22.0852		1189.86	62.0412
1190.35	22.4204		1190.35	62.213
1190.83	22.7654		1190.83	62.4054
1191.31	23.1205		1191.31	62.6221
1191.79	23.4824		1191.79	62.8631
1192.28	23.8434		1192.28	63.1237
1192.76	24.1952		1192.76	63.3951
1193.24	24.5328		1193.24	63.6678
1193.72	24.8583		1193.72	63.9343
1194.2	25.181		1194.2	64.1924
1194.68	25.5149		1194.68	64.4449
1195.17	25.8723		1195.17	64.6981
1195.65	26.2595		1195.65	64.9578
1196.13	26.6738		1196.13	65.2275
1196.61	27.1058		1196.61	65.507
1197.1	27.5437		1197.1	65.7937
1197.58	27.978		1197.58	66.0852
1198.06	28.4052		1198.06	66.3821
1198.54	28.8277		1198.54	66.6881
1199.02	29.2516		1199.02	67.0102
1199.51	29.6833		1199.51	67.3557
1199.99	30.1278		1199.99	67.7292
1200.47	30.588		1200.47	68.1312
1200.95	31.0663		1200.95	68.558
1201.43	31.5654		1201.43	69.0032
1201.92	32.089		1201.92	69.4591
1202.4	32.6401		1202.4	69.9207
1202.88	33.219		1202.88	70.3857
1203.36	33.8225		1203.36	70.856
1203.85	34.444		1203.85	71.3363
1204.33	35.0758		1204.33	71.8337
1204.81	35.7122		1204.81	72.3553
1205.29	36.3508		1205.29	72.9059
1205.77	36.9928		1205.77	73.487
1206.26	37.6407		1206.26	74.0951
1206.74	38.2956		1206.74	74.7222
1207.22	38.9558		1207.22	75.356
1207.7	39.6173		1207.7	75.9838
1208.18	40.2761		1208.18	76.594
1208.67	40.9307		1208.67	77.1793
1209.15	41.5839		1209.15	77.7381
1209.63	42.242		1209.63	78.2742
1210.11	42.9125		1210.11	78.7954
1210.6	43.6		1210.6	79.3103
1211.08	44.3047		1211.08	79.8265
1211.56	45.0218		1211.56	80.3482
1212.04	45.7436		1212.04	80.8757
1212.52	46.4622		1212.52	81.4055
1213.01	47.172		1213.01	81.9324
1213.49	47.8707		1213.49	82.4507
1213.97	48.5578		1213.97	82.9557
1214.45	49.2333		1214.45	83.4444
1214.93	49.8957		1214.93	83.9156
1215.42	50.5425		1215.42	84.3692
1215.9	51.1702		1215.9	84.8055
1216.38	51.7766		1216.38	85.2244
1216.86	52.3614		1216.86	85.6249
1217.35	52.9259		1217.35	86.0048
1217.83	53.4716		1217.83	86.3604
1218.31	53.9993		1218.31	86.6868
1218.79	54.5069		1218.79	86.9781
1219.27	54.9903		1219.27	87.2278
1219.76	55.4444		1219.76	87.4297
1220.24	55.865		1220.24	87.5797
1220.72	56.25		1220.72	87.6765
1221.2	56.5999		1221.2	87.7234
1221.68	56.9171		1221.68	87.728
1222.17	57.2049		1222.17	87.7022
1222.65	57.4661		1222.65	87.6587
1223.13	57.7023		1223.13	87.6103
1223.61	57.9142		1223.61	87.5663
1224.09	58.1022		1224.09	87.5317
1224.58	58.2669		1224.58	87.5075
1225.06	58.4103		1225.06	87.4919
1225.54	58.5352		1225.54	87.4831
1226.02	58.6458		1226.02	87.4812
1226.51	58.7474		1226.51	87.4893
1226.99	58.846		1226.99	87.5133
1227.47	58.9484		1227.47	87.5614
1227.95	59.0606		1227.95	87.6403
1228.43	59.1876		1228.43	87.755
1228.91	59.3316		1228.91	87.906
1229.4	59.4922		1229.4	88.0899
1229.88	59.6665		1229.88	88.2998
1230.36	59.8515		1230.36	88.5272
1230.84	60.0463		1230.84	88.7648
1231.33	60.2535		1231.33	89.0067
1231.81	60.4796		1231.81	89.2501
1232.29	60.7327		1232.29	89.494
1232.77	61.0198		1232.77	89.7385
1233.26	61.3436		1233.26	89.9833
1233.74	61.7005		1233.74	90.227
1234.22	62.0828		1234.22	90.4674
1234.7	62.4806		1234.7	90.7013
1235.18	62.8855		1235.18	90.9262
1235.66	63.2935		1235.66	91.1401
1236.15	63.7046		1236.15	91.343
1236.63	64.1216		1236.63	91.5359
1237.11	64.5471		1237.11	91.7213
1237.59	64.9813		1237.59	91.9021
1238.08	65.4219		1238.08	92.0821
1238.56	65.865		1238.56	92.2651
1239.04	66.3082		1239.04	92.4553
1239.52	66.7529		1239.52	92.6571
1240	67.2047		1240	92.875
1240.49	67.6729		1240.49	93.113
1240.97	68.1683		1240.97	93.3742
1241.45	68.7007		1241.45	93.6601
1241.93	69.2768		1241.93	93.9698
1242.41	69.9007		1242.41	94.3
1242.9	70.5734		1242.9	94.6452
1243.38	71.2933		1243.38	94.9982
1243.86	72.0568		1243.86	95.3511
1244.34	72.8574		1244.34	95.6971
1244.83	73.6855		1244.83	96.0302
1245.31	74.5291		1245.31	96.3464
1245.79	75.3743		1245.79	96.6433
1246.27	76.2077		1246.27	96.9188
1246.75	77.0182		1246.75	97.1702
1247.24	77.799		1247.24	97.3932
1247.72	78.5475		1247.72	97.5827
1248.2	79.2655		1248.2	97.7336
1248.68	79.9574		1248.68	97.8429
1249.16	80.6282		1249.16	97.9112
1249.65	81.2815		1249.65	97.9437
1250.13	81.9181		1250.13	97.9501
1250.61	82.535		1250.61	97.9422
1251.09	83.1265		1251.09	97.9315
1251.58	83.6857		1251.58	97.9272
1252.06	84.2068		1252.06	97.9231
1252.54	84.6875		1252.54	97.9297
1253.02	85.1299		1253.02	97.9423
1253.5	85.5397		1253.5	97.9538
1253.98	85.9248		1253.98	97.9566
1254.47	86.2917		1254.47	97.9443
1254.95	86.6443		1254.95	97.9135
1255.43	86.9824		1255.43	97.8637
1255.91	87.3036		1255.91	97.7961
1256.4	87.605		1256.4	97.7133
1256.88	87.8868		1256.88	97.618
1257.36	88.1526		1257.36	97.513
1257.84	88.4099		1257.84	97.4009
1258.33	88.6675		1258.33	97.2858
1258.81	88.9321		1258.81	97.1732
1259.29	89.2053		1259.29	97.0697
1259.77	89.483		1259.77	96.9828
1260.25	89.7566		1260.25	96.9176
1260.73	90.016		1260.73	96.8758
1261.22	90.2536		1261.22	96.8543
1261.7	90.4661		1261.7	96.8463
1262.18	90.655		1262.18	96.8424
1262.66	90.8244		1262.66	96.8338
1263.15	90.9788		1263.15	96.8144
1263.63	91.1206		1263.63	96.7817
1264.11	91.2499		1264.11	96.7373
1264.59	91.3661		1264.59	96.6851
1265.07	91.4693		1265.07	96.6304
1265.56	91.5623		1265.56	96.5783
1266.04	91.6506		1266.04	96.5323
1266.52	91.7404		1266.52	96.4942
1267	91.8358		1267	96.4639
1267.48	91.9366		1267.48	96.4385
1267.97	92.0373		1267.97	96.4128
1268.45	92.1283		1268.45	96.3795
1268.93	92.1995		1268.93	96.33
1269.41	92.2436		1269.41	96.2562
1269.89	92.2599		1269.89	96.1533
1270.38	92.2546		1270.38	96.0206
1270.86	92.2392		1270.86	95.8625
1271.34	92.2267		1271.34	95.6872
1271.82	92.2275		1271.82	95.5045
1272.31	92.2467		1272.31	95.3219
1272.79	92.2825		1272.79	95.143
1273.27	92.3286		1273.27	94.9672
1273.75	92.3769		1273.75	94.7919
1274.23	92.4193		1274.23	94.6149
1274.72	92.4502		1274.72	94.4375
1275.2	92.466		1275.2	94.2649
1275.68	92.4646		1275.68	94.1056
1276.16	92.4446		1276.16	93.9681
1276.64	92.4055		1276.64	93.8577
1277.13	92.3477		1277.13	93.7751
1277.61	92.2736		1277.61	93.7162
1278.09	92.1874		1278.09	93.6747
1278.57	92.0943		1278.57	93.6447
1279.06	91.9984		1279.06	93.6237
1279.54	91.9011		1279.54	93.6134
1280.02	91.8002		1280.02	93.6185
1280.5	91.6906		1280.5	93.644
1280.98	91.567		1280.98	93.693
1281.47	91.4269		1281.47	93.7646
1281.95	91.273		1281.95	93.8542
1282.43	91.1127		1282.43	93.9548
1282.91	90.9562		1282.91	94.0587
1283.39	90.8121		1283.39	94.1605
1283.88	90.6843		1283.88	94.2566
1284.36	90.5704		1284.36	94.3459
1284.84	90.4628		1284.84	94.4283
1285.32	90.3516		1285.32	94.5036
1285.81	90.2285		1285.81	94.5706
1286.29	90.0889		1286.29	94.6268
1286.77	89.9319		1286.77	94.6693
1287.25	89.7582		1287.25	94.6952
1287.73	89.5674		1287.73	94.7023
1288.22	89.3569		1288.22	94.6895
1288.7	89.1212		1288.7	94.6565
1289.18	88.8555		1289.18	94.6035
1289.66	88.5581		1289.66	94.5314
1290.14	88.2327		1290.14	94.4409
1290.63	87.8875		1290.63	94.3337
1291.11	87.5326		1291.11	94.2113
1291.59	87.1757		1291.59	94.0758
1292.07	86.8197		1292.07	93.9291
1292.56	86.4612		1292.56	93.7729
1293.04	86.0929		1293.04	93.6088
1293.52	85.7066		1293.52	93.4386
1294	85.2969		1294	93.2645
1294.48	84.8629		1294.48	93.0892
1294.96	84.407		1294.96	92.9154
1295.45	83.9332		1295.45	92.745
1295.93	83.4441		1295.93	92.5789
1296.41	82.9393		1296.41	92.416
1296.89	82.4149		1296.89	92.254
1297.38	81.8657		1297.38	92.0896
1297.86	81.2866		1297.86	91.9197
1298.34	80.6743		1298.34	91.7424
1298.82	80.0284		1298.82	91.5571
1299.3	79.3506		1299.3	91.3645
1299.79	78.6452		1299.79	91.1663
1300.27	77.9176		1300.27	90.964
1300.75	77.1751		1300.75	90.7584
1301.23	76.4253		1301.23	90.5492
1301.71	75.6749		1301.71	90.3352
1302.2	74.9276		1302.2	90.1152
1302.68	74.1821		1302.68	89.8882
1303.16	73.4316		1303.16	89.6545
1303.64	72.6647		1303.64	89.4158
1304.13	71.8684		1304.13	89.1745
1304.61	71.032		1304.61	88.933
1305.09	70.1512		1305.09	88.6921
1305.57	69.2281		1305.57	88.4505
1306.05	68.2719		1306.05	88.2046
1306.54	67.2963		1306.54	87.9496
1307.02	66.3168		1307.02	87.6811
1307.5	65.348		1307.5	87.3979
1307.98	64.4028		1307.98	87.1023
1308.46	63.4906		1308.46	86.8006
1308.95	62.6166		1308.95	86.5002
1309.43	61.781		1309.43	86.2077
1309.91	60.9782		1309.91	85.9253
1310.39	60.1977		1310.39	85.6502
1310.88	59.4263		1310.88	85.3754
1311.36	58.6519		1311.36	85.0927
1311.84	57.868		1311.84	84.7957
1312.32	57.077		1312.32	84.4829
1312.8	56.29		1312.8	84.1582
1313.29	55.5247		1313.29	83.8291
1313.77	54.7992		1313.77	83.5034
1314.25	54.1271		1314.25	83.1855
1314.73	53.5148		1314.73	82.8757
1315.21	52.9622		1315.21	82.5708
1315.7	52.4646		1315.7	82.2673
1316.18	52.0165		1316.18	81.9643
1316.66	51.6127		1316.66	81.6658
1317.14	51.2494		1317.14	81.3802
1317.62	50.9233		1317.62	81.119
1318.11	50.6324		1318.11	80.8934
1318.59	50.3769		1318.59	80.7115
1319.07	50.1601		1319.07	80.5768
1319.55	49.9885		1319.55	80.4879
1320.04	49.8704		1320.04	80.4388
1320.52	49.8118		1320.52	80.4204
1321	49.8129		1321	80.4218
1321.48	49.866		1321.48	80.4302
1321.96	49.9567		1321.96	80.4327
1322.45	50.0676		1322.45	80.4189
1322.93	50.1824		1322.93	80.3823
1323.41	50.2901		1323.41	80.3229
1323.89	50.3867		1323.89	80.2475
1324.38	50.4732		1324.38	80.1684
1324.86	50.5523		1324.86	80.0989
1325.34	50.6244		1325.34	80.0493
1325.82	50.6861		1325.82	80.0233
1326.3	50.7314		1326.3	80.0172
1326.79	50.7543		1326.79	80.0212
1327.27	50.7516		1327.27	80.023
1327.75	50.724		1327.75	80.0129
1328.23	50.6741		1328.23	79.9846
1328.71	50.6033		1328.71	79.9371
1329.2	50.5078		1329.2	79.8725
1329.68	50.379		1329.68	79.7939
1330.16	50.2055		1330.16	79.7035
1330.64	49.9791		1330.64	79.6015
1331.12	49.6986		1331.12	79.4868
1331.61	49.3726		1331.61	79.3581
1332.09	49.0171		1332.09	79.2147
1332.57	48.65		1332.57	79.0564
1333.05	48.2854		1333.05	78.8824
1333.54	47.9296		1333.54	78.6913
1334.02	47.5824		1334.02	78.4808
1334.5	47.2405		1334.5	78.2488
1334.98	46.9016		1334.98	77.9954
1335.46	46.5676		1335.46	77.723
1335.94	46.2437		1335.94	77.4365
1336.43	45.9354		1336.43	77.1417
1336.91	45.6451		1336.91	76.8421
1337.39	45.3707		1337.39	76.5379
1337.87	45.108		1337.87	76.2258
1338.36	44.8557		1338.36	75.9026
1338.84	44.6208		1338.84	75.5688
1339.32	44.4187		1339.32	75.2329
1339.8	44.2685		1339.8	74.9107
1340.28	44.1841		1340.28	74.6223
1340.77	44.1687		1340.77	74.3855
1341.25	44.2147		1341.25	74.2101
1341.73	44.3106		1341.73	74.0992
1342.21	44.4475		1342.21	74.0497
1342.69	44.6229		1342.69	74.0555
1343.18	44.8397		1343.18	74.1093
1343.66	45.1022		1343.66	74.2031
1344.14	45.4108		1344.14	74.3282
1344.62	45.7597		1344.62	74.4756
1345.11	46.1382		1345.11	74.6384
1345.59	46.5349		1345.59	74.813
1346.07	46.9441		1346.07	75.0015
1346.55	47.3691		1346.55	75.2104
1347.03	47.8213		1347.03	75.4491
1347.52	48.3149		1347.52	75.7255
1348	48.8602		1348	76.0426
1348.48	49.4592		1348.48	76.3965
1348.96	50.1046		1348.96	76.7778
1349.44	50.7827		1349.44	77.1754
1349.93	51.4798		1349.93	77.5801
1350.41	52.1864		1350.41	77.9884
1350.89	52.8995		1350.89	78.4029
1351.37	53.6216		1351.37	78.8301
1351.86	54.3582		1351.86	79.2775
1352.34	55.1156		1352.34	79.7505
1352.82	55.8997		1352.82	80.2508
1353.3	56.7159		1353.3	80.7766
1353.78	57.5682		1353.78	81.3231
1354.27	58.4582		1354.27	81.8846
1354.75	59.3825		1354.75	82.4554
1355.23	60.3316		1355.23	83.0302
1355.71	61.2913		1355.71	83.6053
1356.19	62.2459		1356.19	84.1786
1356.68	63.1831		1356.68	84.7497
1357.16	64.0975		1357.16	85.3196
1357.64	64.9913		1357.64	85.8899
1358.12	65.8713		1358.12	86.4612
1358.61	66.7458		1358.61	87.0328
1359.09	67.6212		1359.09	87.6014
1359.57	68.5025		1359.57	88.1611
1360.05	69.3954		1360.05	88.7061
1360.53	70.3102		1360.53	89.2302
1361.02	71.2631		1361.02	89.7291
1361.5	72.273		1361.5	90.2003
1361.98	73.3516		1361.98	90.6437
1362.46	74.4911		1362.46	91.06
1362.94	75.6594		1362.94	91.4498
1363.43	76.8098		1363.43	91.8145
1363.91	77.8992		1363.91	92.1547
1364.39	78.9031		1364.39	92.4712
1364.87	79.8208		1364.87	92.7647
1365.35	80.6689		1365.35	93.0359
1365.84	81.4718		1365.84	93.2841
1366.32	82.2524		1366.32	93.5077
1366.8	83.0258		1366.8	93.7041
1367.28	83.7949		1367.28	93.8696
1367.77	84.5515		1367.77	94.0011
1368.25	85.2789		1368.25	94.097
1368.73	85.9586		1368.73	94.1587
1369.21	86.5766		1369.21	94.1908
1369.69	87.1275		1369.69	94.2013
1370.18	87.6136		1370.18	94.2004
1370.66	88.0434		1370.66	94.1982
1371.14	88.4278		1371.14	94.204
1371.62	88.7789		1371.62	94.2244
1372.1	89.1085		1372.1	94.2618
1372.59	89.427		1372.59	94.3133
1373.07	89.7426		1373.07	94.3706
1373.55	90.0588		1373.55	94.4227
1374.03	90.3743		1374.03	94.4575
1374.52	90.684		1374.52	94.4683
1375	90.9815		1375	94.4548
1375.48	91.2624		1375.48	94.4228
1375.96	91.5248		1375.96	94.3792
1376.44	91.7673		1376.44	94.3294
1376.92	91.9868		1376.92	94.2764
1377.41	92.177		1377.41	94.2211
1377.89	92.33		1377.89	94.1647
1378.37	92.4382		1378.37	94.1103
1378.85	92.4995		1378.85	94.0617
1379.34	92.5193		1379.34	94.023
1379.82	92.5098		1379.82	93.9954
1380.3	92.4868		1380.3	93.9765
1380.78	92.466		1380.78	93.9595
1381.26	92.4594		1381.26	93.9364
1381.75	92.4742		1381.75	93.9006
1382.23	92.513		1382.23	93.8492
1382.71	92.5747		1382.71	93.7842
1383.19	92.6552		1383.19	93.7122
1383.67	92.7482		1383.67	93.6414
1384.16	92.8461		1384.16	93.5785
1384.64	92.939		1384.64	93.5285
1385.12	93.0159		1385.12	93.4939
1385.6	93.0655		1385.6	93.4761
1386.09	93.0799		1386.09	93.4761
1386.57	93.0579		1386.57	93.4949
1387.05	93.0081		1387.05	93.5317
1387.53	92.9467		1387.53	93.5834
1388.01	92.8905		1388.01	93.6447
1388.5	92.8497		1388.5	93.7094
1388.98	92.8263		1388.98	93.7734
1389.46	92.8161		1389.46	93.8358
1389.94	92.8135		1389.94	93.899
1390.42	92.8144		1390.42	93.9673
1390.91	92.8181		1390.91	94.0458
1391.39	92.8262		1391.39	94.1382
1391.87	92.8406		1391.87	94.2452
1392.35	92.8611		1392.35	94.3649
1392.84	92.8839		1392.84	94.491
1393.32	92.9011		1393.32	94.6152
1393.8	92.903		1393.8	94.7279
1394.28	92.8822		1394.28	94.821
1394.76	92.8376		1394.76	94.8903
1395.25	92.7758		1395.25	94.937
1395.73	92.7074		1395.73	94.9657
1396.21	92.6412		1396.21	94.9811
1396.69	92.5816		1396.69	94.9865
1397.17	92.5289		1397.17	94.9839
1397.66	92.4824		1397.66	94.9756
1398.14	92.444		1398.14	94.9663
1398.62	92.4188		1398.62	94.9629
1399.1	92.4134		1399.1	94.9723
1399.59	92.4326		1399.59	94.9986
1400.07	92.476		1400.07	95.0404
1400.55	92.5384		1400.55	95.0917
1401.03	92.6121		1401.03	95.1445
1401.51	92.6903		1401.51	95.1922
1401.99	92.7681		1401.99	95.2303
1402.48	92.8426		1402.48	95.2567
1402.96	92.9122		1402.96	95.2709
1403.44	92.9747		1403.44	95.2729
1403.92	93.027		1403.92	95.2621
1404.41	93.0646		1404.41	95.2373
1404.89	93.0831		1404.89	95.1977
1405.37	93.0797		1405.37	95.1442
1405.85	93.0542		1405.85	95.0803
1406.33	93.0087		1406.33	95.0117
1406.82	92.946		1406.82	94.9447
1407.3	92.8685		1407.3	94.8842
1407.78	92.7778		1407.78	94.8326
1408.26	92.6752		1408.26	94.789
1408.74	92.5631		1408.74	94.75
1409.23	92.4463		1409.23	94.7112
1409.71	92.3321		1409.71	94.6686
1410.19	92.2297		1410.19	94.6202
1410.67	92.1474		1410.67	94.5661
1411.16	92.09		1411.16	94.5081
1411.64	92.0562		1411.64	94.4484
1412.12	92.0399		1412.12	94.3879
1412.6	92.0312		1412.6	94.3267
1413.08	92.0202		1413.08	94.2646
1413.57	91.9995		1413.57	94.202
1414.05	91.9656		1414.05	94.1408
1414.53	91.9195		1414.53	94.0839
1415.01	91.8647		1415.01	94.034
1415.49	91.8068		1415.49	93.9917
1415.98	91.7509		1415.98	93.9547
1416.46	91.7014		1416.46	93.9174
1416.94	91.6608		1416.94	93.8724
1417.42	91.6304		1417.42	93.8142
1417.9	91.6089		1417.9	93.744
1418.39	91.5928		1418.39	93.6736
1418.87	91.5766		1418.87	93.6234
1419.35	91.5547		1419.35	93.6108
1419.83	91.5235		1419.83	93.6409
1420.32	91.4818		1420.32	93.7036
1420.8	91.4303		1420.8	93.7815
1421.28	91.37		1421.28	93.8575
1421.76	91.302		1421.76	93.921
1422.24	91.2284		1422.24	93.9669
1422.73	91.154		1422.73	93.9969
1423.21	91.0869		1423.21	94.0177
1423.69	91.0378		1423.69	94.0398
1424.17	91.0172		1424.17	94.0726
1424.65	91.03		1424.65	94.12
1425.14	91.0739		1425.14	94.1788
1425.62	91.1404		1425.62	94.2408
1426.1	91.2182		1426.1	94.2965
1426.58	91.296		1426.58	94.3374
1427.07	91.3642		1427.07	94.3587
1427.55	91.416		1427.55	94.3585
1428.03	91.4472		1428.03	94.3382
1428.51	91.4588		1428.51	94.3012
1428.99	91.4573		1428.99	94.2532
1429.48	91.4538		1429.48	94.2005
1429.96	91.4615		1429.96	94.15
1430.44	91.4915		1430.44	94.1083
1430.92	91.5496		1430.92	94.082
1431.4	91.6351		1431.4	94.0758
1431.89	91.7417		1431.89	94.0926
1432.37	91.8606		1432.37	94.1311
1432.85	91.9822		1432.85	94.1857
1433.33	92.099		1433.33	94.2459
1433.82	92.2072		1433.82	94.2989
1434.3	92.3084		1434.3	94.3294
1434.78	92.4103		1434.78	94.3217
1435.26	92.5283		1435.26	94.2648
1435.74	92.6821		1435.74	94.1583
1436.23	92.8869		1436.23	94.0204
1436.71	93.1414		1436.71	93.8828
1437.19	93.4262		1437.19	93.7787
1437.67	93.7132		1437.67	93.7244
1438.15	93.9791		1438.15	93.7173
1438.64	94.2113		1438.64	93.7447
1439.12	94.4065		1439.12	93.7929
1439.6	94.5653		1439.6	93.8517
1440.08	94.6904		1440.08	93.9139
1440.57	94.7864		1440.57	93.9755
1441.05	94.8603		1441.05	94.0343
1441.53	94.9213		1441.53	94.0899
1442.01	94.9797		1442.01	94.1445
1442.49	95.0447		1442.49	94.2019
1442.97	95.1225		1442.97	94.268
1443.46	95.2148		1443.46	94.3476
1443.94	95.3191		1443.94	94.4441
1444.42	95.431		1444.42	94.5573
1444.9	95.5451		1444.9	94.6844
1445.39	95.6573		1445.39	94.8202
1445.87	95.7649		1445.87	94.9598
1446.35	95.8671		1446.35	95.1001
1446.83	95.9639		1446.83	95.2405
1447.31	96.055		1447.31	95.3826
1447.8	96.1404		1447.8	95.5285
1448.28	96.2198		1448.28	95.6783
1448.76	96.2936		1448.76	95.8294
1449.24	96.364		1449.24	95.9777
1449.72	96.4341		1449.72	96.119
1450.21	96.5084		1450.21	96.2515
1450.69	96.5909		1450.69	96.3753
1451.17	96.6851		1451.17	96.4931
1451.65	96.7915		1451.65	96.609
1452.13	96.9082		1452.13	96.7274
1452.62	97.0302		1452.62	96.852
1453.1	97.1512		1453.1	96.9851
1453.58	97.2648		1453.58	97.1265
1454.06	97.3657		1454.06	97.2745
1454.55	97.4506		1454.55	97.4242
1455.03	97.5164		1455.03	97.5661
1455.51	97.5613		1455.51	97.6854
1455.99	97.5856		1455.99	97.7613
1456.47	97.5944		1456.47	97.7769
1456.96	97.598		1456.96	97.734
1457.44	97.6081		1457.44	97.6641
1457.92	97.6307		1457.92	97.6071
1458.4	97.6658		1458.4	97.5859
1458.88	97.7107		1458.88	97.6029
1459.37	97.7644		1459.37	97.648
1459.85	97.8285		1459.85	97.7098
1460.33	97.9051		1460.33	97.7796
1460.81	97.996		1460.81	97.8529
1461.3	98.1007		1461.3	97.9273
1461.78	98.2164		1461.78	98.0006
1462.26	98.3366		1462.26	98.0692
[truncated: 5,264 more rows]

## Sheet: Figure 1f
Figure 1f
Ptriaz-CN			Ptriaz-CN-A
Chemical Shift (ppm)	Intensity (a.u.)		Chemical Shift (ppm)	Intensity (a.u.)
2.91953	131.892		-34.2273	284.705
3.06578	192.899		-34.081	247.845
3.21203	199.19		-33.9347	232.025
3.35828	208.334		-33.7884	198.517
3.50452	199.924		-33.6421	192.083
3.65077	166.612		-33.4957	215.21
3.79702	140.29		-33.3494	247.52
3.94327	125.279		-33.2031	243.767
4.08952	115.888		-33.0568	219.425
4.23576	79.2971		-32.9105	225.204
4.38201	26.4471		-32.7642	238.571
4.52826	-39.0787		-32.6178	185.943
4.67451	-109.788		-32.4715	53.3268
4.82075	-169.942		-32.3252	-96.0071
4.967	-187.216		-32.1789	-217.042
5.11325	-158.78		-32.0326	-235.688
5.2595	-129.859		-31.8862	-184.015
5.40575	-116.167		-31.7399	-158.49
5.55199	-132.918		-31.5936	-142.997
5.69824	-161.049		-31.4473	-138.542
5.84449	-151.526		-31.301	-80.8673
5.99074	-118.588		-31.1546	21.1588
6.13698	-122.26		-31.0083	104.783
6.28323	-137.039		-30.862	228.536
6.42948	-140.415		-30.7157	330.652
6.57573	-120.151		-30.5694	290.948
6.72198	-106.624		-30.423	215.674
6.86822	-128.405		-30.2767	177.213
7.01447	-167.966		-30.1304	114.694
7.16072	-205.47		-29.9841	128.695
7.30697	-163.739		-29.8378	159.796
7.45322	-121.753		-29.6914	144.968
7.59946	-107.343		-29.5451	169.057
7.74571	-89.6149		-29.3988	221.863
7.89196	-89.7358		-29.2525	255.557
8.03821	-127.839		-29.1062	229.266
8.18445	-176.216		-28.9599	131.146
8.3307	-204.27		-28.8135	3.56388
8.47695	-159.465		-28.6672	-68.4061
8.6232	-99.3202		-28.5209	-98.1473
8.76945	-45.5233		-28.3746	-142.042
8.91569	-14.1104		-28.2283	-242.504
9.06194	-6.53931		-28.0819	-330.593
9.20819	11.5328		-27.9356	-321.684
9.35444	46.0443		-27.7893	-223.857
9.50068	42.8091		-27.643	-140.48
9.64693	1.91032		-27.4967	-124.518
9.79318	-39.9643		-27.3503	-117.754
9.93943	-69.2649		-27.204	-120.56
10.0857	-84.2844		-27.0577	-93.3008
10.2319	-116.031		-26.9114	-44.4859
10.3782	-159.849		-26.7651	-3.32017
10.5244	-173.907		-26.6187	87.2042
10.6707	-145.704		-26.4724	165.551
10.8169	-103.266		-26.3261	168.041
10.9632	-95.6439		-26.1798	130.931
11.1094	-128.188		-26.0335	37.5485
11.2557	-122.976		-25.8871	-27.1235
11.4019	-84.416		-25.7408	10.8312
11.5482	-64.7309		-25.5945	81.0207
11.6944	-11.1513		-25.4482	74.6596
11.8406	78.3298		-25.3019	55.5762
11.9869	151.582		-25.1555	63.2547
12.1331	178.705		-25.0092	24.2703
12.2794	196.098		-24.8629	-37.4499
12.4256	211.512		-24.7166	-144.223
12.5719	189		-24.5703	-218.568
12.7181	159.373		-24.424	-222.078
12.8644	153.634		-24.2776	-182.531
13.0106	150.136		-24.1313	-116.601
13.1569	143.232		-23.985	-74.1835
13.3031	142.807		-23.8387	-140.8
13.4494	108.338		-23.6924	-251.909
13.5956	18.0914		-23.546	-248.372
13.7419	-98.432		-23.3997	-180.718
13.8881	-173.966		-23.2534	-104.545
14.0344	-124.742		-23.1071	-62.8418
14.1806	-106.789		-22.9608	-44.3094
14.3269	-64.4966		-22.8144	-25.2488
14.4731	10.4863		-22.6681	-48.1685
14.6194	68.0179		-22.5218	-103.18
14.7656	104.971		-22.3755	-89.8105
14.9119	165.336		-22.2292	33.7695
15.0581	227.445		-22.0828	141.534
15.2043	258.389		-21.9365	138.349
15.3506	257.925		-21.7902	90.5039
15.4968	230.346		-21.6439	15.0304
15.6431	230.969		-21.4976	-61.7993
15.7893	273.626		-21.3512	-81.4668
15.9356	338.446		-21.2049	-93.036
16.0818	383.052		-21.0586	-84.9206
16.2281	389.676		-20.9123	-82.5401
16.3743	391.095		-20.766	-43.7111
16.5206	411.395		-20.6197	34.582
16.6668	444.48		-20.4733	77.8848
16.8131	437.869		-20.327	90.6275
16.9593	401.809		-20.1807	48.3068
17.1056	355.951		-20.0344	17.7383
17.2518	300.967		-19.8881	45.5409
17.3981	288.302		-19.7417	186.584
17.5443	296.09		-19.5954	409.942
17.6906	287.764		-19.4491	513.366
17.8368	241.907		-19.3028	432.376
17.9831	147.593		-19.1565	217.526
18.1293	56.1111		-19.0101	2.22086
18.2756	-0.66891		-18.8638	-99.5604
18.4218	9.11011		-18.7175	-141.353
18.568	19.1118		-18.5712	-167.82
18.7143	-17.5788		-18.4249	-173.337
18.8605	-12.0916		-18.2785	-179.275
19.0068	37.8689		-18.1322	-228.749
19.153	63.1962		-17.9859	-285.712
19.2993	52.2142		-17.8396	-267.217
19.4455	45.0867		-17.6933	-186.925
19.5918	89.3818		-17.5469	-151.563
19.738	156.574		-17.4006	-149.868
19.8843	163.493		-17.2543	-87.2321
20.0305	101.345		-17.108	-29.3354
20.1768	28.6629		-16.9617	46.4208
20.323	31.3883		-16.8154	166.772
20.4693	113.541		-16.669	235.441
20.6155	190.117		-16.5227	180.798
20.7618	228.977		-16.3764	50.3983
20.908	223.57		-16.2301	-28.061
21.0543	193.22		-16.0838	-34.3182
21.2005	154.11		-15.9374	5.46708
21.3468	120.679		-15.7911	-22.9918
21.493	98.5209		-15.6448	-102.553
21.6393	90.121		-15.4985	-140.381
21.7855	90.9511		-15.3522	-180.601
21.9317	112.949		-15.2058	-213.733
22.078	139.49		-15.0595	-195.898
22.2242	128.925		-14.9132	-141.863
22.3705	112.502		-14.7669	-91.9175
22.5167	121.594		-14.6206	-157.144
22.663	147.21		-14.4742	-306.543
22.8092	143.814		-14.3279	-282.896
22.9555	126.622		-14.1816	-169.686
23.1017	98.1693		-14.0353	-103.23
23.248	19.3393		-13.889	-18.3094
23.3942	-34.7003		-13.7426	72.5513
23.5405	-51.2404		-13.5963	133.804
23.6867	-87.8286		-13.45	147.936
23.833	-86.6987		-13.3037	169.296
23.9792	-15.6302		-13.1574	143.82
24.1255	49.9383		-13.011	22.0843
24.2717	75.6608		-12.8647	-94.3569
24.418	121.951		-12.7184	-129.273
24.5642	144.042		-12.5721	-80.0089
24.7105	109.624		-12.4258	-64.609
24.8567	77.5091		-12.2795	-145.087
25.003	57.199		-12.1331	-219.404
25.1492	72.344		-11.9868	-212.563
25.2955	117.393		-11.8405	-110.214
25.4417	136.706		-11.6942	26.9869
25.5879	111.633		-11.5479	42.7266
25.7342	66.2495		-11.4015	-88.7454
25.8804	22.9509		-11.2552	-148.193
26.0267	11.6233		-11.1089	-98.4415
26.1729	28.0866		-10.9626	-31.1887
26.3192	-1.53724		-10.8163	42.4552
26.4654	-53.5942		-10.6699	41.6122
26.6117	-73.6221		-10.5236	24.4596
26.7579	-55.9614		-10.3773	77.0409
26.9042	-31.9806		-10.231	171.907
27.0504	11.4383		-10.0847	232.204
27.1967	74.6683		-9.93834	197.01
27.3429	114.727		-9.79203	177.14
27.4892	121.23		-9.64571	238.189
27.6354	126.678		-9.49939	258.579
27.7817	126.308		-9.35307	214.313
27.9279	71.2052		-9.20675	161.466
28.0742	-33.7518		-9.06043	131.493
28.2204	-128.603		-8.91411	91.4201
28.3667	-87.0866		-8.76779	29.7549
28.5129	24.0064		-8.62147	17.5135
28.6592	117.607		-8.47515	25.665
28.8054	171.646		-8.32883	6.51972
28.9516	174.374		-8.18251	-36.6888
29.0979	142.799		-8.03619	-66.7267
29.2441	90.3407		-7.88988	-106.962
29.3904	43.869		-7.74356	-97.6368
29.5366	36.5487		-7.59724	-21.4218
29.6829	65.0654		-7.45092	-13.3337
29.8291	100.038		-7.3046	-57.9741
29.9754	160.573		-7.15828	-76.9208
30.1216	194.041		-7.01196	-120.105
30.2679	176.217		-6.86564	-237.87
30.4141	181.764		-6.71932	-250.389
30.5604	203.877		-6.573	-147.54
30.7066	217.525		-6.42668	-117.675
30.8529	222.241		-6.28036	-166.808
30.9991	203.322		-6.13404	-256.244
31.1454	186.433		-5.98772	-324.784
31.2916	165		-5.84141	-307.171
31.4379	110.658		-5.69509	-227.997
31.5841	72.4363		-5.54877	-144.369
31.7304	93.9831		-5.40245	-72.3856
31.8766	109.856		-5.25613	-11.0544
32.0229	130.398		-5.10981	-15.9645
32.1691	208.819		-4.96349	-50.6827
32.3153	295.801		-4.81717	-31.3885
32.4616	323.67		-4.67085	24.482
32.6078	313.807		-4.52453	88.051
32.7541	345.877		-4.37821	140.012
32.9003	420.284		-4.23189	109.717
33.0466	482.763		-4.08557	-7.37866
33.1928	494.888		-3.93925	-86.7415
33.3391	471.278		-3.79294	-104.319
33.4853	444.338		-3.64662	-107.583
33.6316	411.041		-3.5003	-121.279
33.7778	339.761		-3.35398	-140.219
33.9241	241.038		-3.20766	-150.959
34.0703	184.118		-3.06134	-135.307
34.2166	161.634		-2.91502	-125.657
34.3628	191.815		-2.7687	-163.38
34.5091	276.295		-2.62238	-216.375
34.6553	335.216		-2.47606	-268.679
34.8016	367.609		-2.32974	-272.577
34.9478	411.638		-2.18342	-227.062
35.0941	451.026		-2.0371	-233.23
35.2403	437.963		-1.89078	-308.478
35.3866	416.556		-1.74447	-342.47
35.5328	432.313		-1.59815	-316.799
35.679	468.999		-1.45183	-302.412
35.8253	528.295		-1.30551	-267.725
35.9715	567.396		-1.15919	-119.101
36.1178	559.101		-1.01287	23.051
36.264	516.991		-0.86655	49.5807
36.4103	445.477		-0.72023	32.003
36.5565	398.414		-0.57391	-9.75368
36.7028	386.088		-0.42759	-63.0709
36.849	355.056		-0.28127	-96.5391
36.9953	326.14		-0.13495	-102.11
37.1415	338.558		0.01137	-104.069
37.2878	374.798		0.15768	-91.2704
37.434	394.016		0.304	-75.9284
37.5803	354.526		0.45032	-61.3566
37.7265	266.865		0.59664	-65.5949
37.8728	226.164		0.74296	-75.7592
38.019	283.335		0.88928	-44.3439
38.1653	369.143		1.0356	-8.61879
38.3115	414.678		1.18192	28.0573
38.4578	441.84		1.32824	64.2637
38.604	442.423		1.47456	98.6206
38.7503	382.76		1.62088	113.286
38.8965	328.004		1.7672	22.3817
39.0427	336.847		1.91352	-83.2613
39.189	381.779		2.05984	-82.3327
39.3352	451.528		2.20615	-50.7104
39.4815	533.831		2.35247	-1.77433
39.6277	557.178		2.49879	47.6393
39.774	532.349		2.64511	86.4075
39.9202	535.548		2.79143	129.028
40.0665	559.493		2.93775	167.487
40.2127	567.969		3.08407	180.558
40.359	564.786		3.23039	145.886
40.5052	529.967		3.37671	42.1055
40.6515	442.998		3.52303	-118.296
40.7977	352.903		3.66935	-216.196
40.944	309.608		3.81567	-253.775
41.0902	293.214		3.96199	-278.256
41.2365	255.128		4.10831	-278.755
41.3827	189.148		4.25462	-228.076
41.529	138.724		4.40094	-134.966
41.6752	109.902		4.54726	-87.0037
41.8215	72.6347		4.69358	-118.177
41.9677	53.246		4.8399	-126.576
42.114	85.8666		4.98622	-81.6298
42.2602	147.359		5.13254	-60.1181
42.4064	189.756		5.27886	-50.5253
42.5527	203.93		5.42518	-8.11362
42.6989	206.484		5.5715	58.0968
42.8452	189.766		5.71782	155.425
42.9914	150.376		5.86414	220.115
43.1377	94.9893		6.01046	91.74
43.2839	31.4599		6.15677	-96.7372
43.4302	-21.4434		6.30309	-152.838
43.5764	-51.5889		6.44941	-108.281
43.7227	-68.6576		6.59573	-43.9603
43.8689	-92.7389		6.74205	-21.3035
44.0152	-120.43		6.88837	-25.0905
44.1614	-115.61		7.03469	-39.7204
44.3077	-85.644		7.18101	-78.7558
44.4539	-88.4613		7.32733	-186.603
44.6002	-133.202		7.47365	-326.432
44.7464	-184.05		7.61997	-358.031
44.8927	-210.286		7.76629	-351.173
45.0389	-197.138		7.91261	-409.508
45.1852	-157.877		8.05893	-467.644
45.3314	-140.866		8.20524	-546.215
45.4777	-134.363		8.35156	-648.322
45.6239	-106.556		8.49788	-716.895
45.7701	-67.9173		8.6442	-690.66
45.9164	-55.1478		8.79052	-531.189
46.0626	-74.3445		8.93684	-332.779
46.2089	-110.282		9.08316	-254.829
46.3551	-140.903		9.22948	-294.487
46.5014	-138.214		9.3758	-300.622
46.6476	-63.8738		9.52212	-272.049
46.7939	4.31205		9.66844	-284.383
46.9401	-0.30589		9.81476	-308.498
47.0864	-59.0234		9.96108	-279.481
47.2326	-124.024		10.1074	-261.149
47.3789	-139.843		10.2537	-280.37
47.5251	-87.7978		10.4	-248.328
47.6714	-57.0169		10.5464	-205.011
47.8176	-83.3536		10.6927	-199.764
47.9639	-139.939		10.839	-194.072
48.1101	-159.341		10.9853	-123.164
48.2564	-154.857		11.1316	-70.4688
48.4026	-154.321		11.2779	-108.063
48.5489	-98.1647		11.4243	-98.9999
48.6951	-15.5223		11.5706	-34.0168
48.8414	79.8112		11.7169	74.5484
48.9876	143.922		11.8632	239.21
49.1338	174.108		12.0095	404.921
49.2801	176.372		12.1559	566.19
49.4263	150.568		12.3022	692.522
49.5726	90.9515		12.4485	749.405
49.7188	-27.6845		12.5948	833.161
49.8651	-105.725		12.7411	991.047
50.0113	-44.1282		12.8875	1114.76
50.1576	19.8811		13.0338	1174.44
50.3038	37.1472		13.1801	1187.03
50.4501	-6.32083		13.3264	1206.89
50.5963	-76.3239		13.4727	1270.04
50.7426	-133.833		13.6191	1361.06
50.8888	-153.91		13.7654	1426.54
51.0351	-121.318		13.9117	1409.37
51.1813	-87.4045		14.058	1367.01
51.3276	-100.354		14.2043	1310.71
51.4738	-122.818		14.3507	1191.4
51.6201	-57.2284		14.497	1049.41
51.7663	44.1438		14.6433	936.115
51.9126	79.3594		14.7896	814.143
52.0588	43.1554		14.9359	706.068
52.2051	-30.2747		15.0823	649.276
52.3513	-110.397		15.2286	619.326
52.4975	-121.558		15.3749	593.203
52.6438	-13.4932		15.5212	505.006
52.79	115.462		15.6675	403.921
52.9363	209.509		15.8138	384.331
53.0825	267.51		15.9602	353.682
53.2288	324.44		16.1065	297.391
53.375	361.056		16.2528	274.216
53.5213	337.209		16.3991	254.066
53.6675	275.298		16.5454	235.359
53.8138	228.88		16.6918	239.472
53.96	226.359		16.8381	250.768
54.1063	261.547		16.9844	264.718
54.2525	314.605		17.1307	352.673
54.3988	385.571		17.277	450.501
54.545	460.115		17.4234	479.112
54.6913	515.068		17.5697	473.79
54.8375	542.091		17.716	483.361
54.9838	544.275		17.8623	550.098
55.13	547.551		18.0086	621.708
55.2763	554.951		18.155	658.803
55.4225	546.416		18.3013	639.535
55.5688	515.722		18.4476	570.043
55.715	493.411		18.5939	475.073
55.8612	515.269		18.7402	389.733
56.0075	565.346		18.8866	313.06
56.1537	613.195		19.0329	180.812
56.3	652.771		19.1792	43.3131
56.4462	692.071		19.3255	-56.5029
56.5925	698.44		19.4718	-145.043
56.7387	652.091		19.6181	-144.336
56.885	597.428		19.7645	-21.6628
57.0312	554.505		19.9108	51.9793
57.1775	517.203		20.0571	-7.35844
57.3237	486.593		20.2034	-117.195
57.47	432.766		20.3497	-163.419
57.6162	361.795		20.4961	-130.939
57.7625	329.539		20.6424	-97.0541
57.9087	339.136		20.7887	-95.2964
58.055	321.445		20.935	-132.364
58.2012	251.769		21.0813	-139.826
58.3475	229.958		21.2277	-108.541
58.4937	308.344		21.374	-77.1237
58.64	385.772		21.5203	-59.8562
58.7862	399.376		21.6666	-64.9178
58.9325	377.113		21.8129	-96.6058
59.0787	380.108		21.9593	-136.743
59.2249	411.52		22.1056	-132.225
59.3712	420.231		22.2519	-48.6634
59.5174	418.491		22.3982	68.2874
59.6637	453.473		22.5445	101.955
59.8099	487.996		22.6909	69.3201
59.9562	472.989		22.8372	1.61724
60.1024	412.264		22.9835	-74.4144
60.2487	318.526		23.1298	-137.176
60.3949	233.527		23.2761	-167.259
60.5412	205.743		23.4224	-112.56
60.6874	213.285		23.5688	14.1558
60.8337	227.074		23.7151	119.345
60.9799	214.583		23.8614	99.0365
61.1262	172.812		24.0077	0.44564
61.2724	159.302		24.154	-52.1651
61.4187	184.025		24.3004	-31.3521
61.5649	229.333		24.4467	-25.8822
61.7112	288.283		24.593	-52.4552
61.8574	342.609		24.7393	-118.933
62.0037	362.996		24.8856	-190.843
62.1499	381.372		25.032	-209.456
62.2962	434.177		25.1783	-194.412
62.4424	488.947		25.3246	-206.038
62.5886	500.789		25.4709	-246.753
62.7349	453.648		25.6172	-226.995
62.8811	396.951		25.7636	-134.37
63.0274	344.114		25.9099	27.5001
63.1736	275.613		26.0562	199.941
63.3199	222.403		26.2025	290.478
63.4661	183.186		26.3488	232.945
63.6124	133.043		26.4952	108.11
63.7586	115.909		26.6415	29.7704
63.9049	164.298		26.7878	3.76147
64.0511	193.902		26.9341	36.7152
64.1974	180.766		27.0804	102.811
64.3436	171.716		27.2268	168.483
64.4899	175.902		27.3731	247.606
64.6361	165.184		27.5194	351.627
64.7824	134.44		27.6657	412.817
64.9286	73.9078		27.812	454.378
65.0749	0.10065		27.9583	473.733
65.2211	6.05776		28.1047	476.578
65.3674	70.2012		28.251	540.681
65.5136	101.344		28.3973	592.405
65.6599	110.647		28.5436	671.38
65.8061	107.644		28.6899	830.777
65.9523	56.024		28.8363	946.11
66.0986	-31.5018		28.9826	977.171
66.2448	-72.6402		29.1289	977.624
66.3911	-33.6136		29.2752	996.616
66.5373	31.9673		29.4215	1045.51
66.6836	92.9928		29.5679	1094.03
66.8298	130.468		29.7142	1081.92
66.9761	112.821		29.8605	1048.17
67.1223	64.5224		30.0068	1119.86
67.2686	20.2318		30.1531	1339.05
67.4148	-27.1572		30.2995	1602.07
67.5611	-50.587		30.4458	1786.48
67.7073	0.33137		30.5921	1908.61
67.8536	71.3203		30.7384	2050.18
67.9998	107.166		30.8847	2227.61
68.1461	108.894		31.0311	2394.92
68.2923	63.6524		31.1774	2534.58
68.4386	2.02288		31.3237	2613.31
68.5848	-7.60974		31.47	2654.52
68.7311	15.1049		31.6163	2651.82
68.8773	4.68349		31.7626	2596.09
69.0236	-28.0485		31.909	2551.16
69.1698	-55.0314		32.0553	2561.62
69.316	-73.6583		32.2016	2647.22
69.4623	-109.48		32.3479	2730.57
69.6085	-142.387		32.4942	2765.74
69.7548	-133.609		32.6406	2796.33
69.901	-118.509		32.7869	2838.6
70.0473	-94.3991		32.9332	2847.2
70.1935	-64.0835		33.0795	2889.88
70.3398	-21.7986		33.2258	3022.3
70.486	33.058		33.3722	3194.41
70.6323	60.3812		33.5185	3354.3
70.7785	33.082		33.6648	3533.17
70.9248	-38.456		33.8111	3726.79
71.071	-111.086		33.9574	3850.73
71.2173	-144.598		34.1038	3972.58
71.3635	-130.862		34.2501	4139.73
71.5098	-90.1737		34.3964	4259.58
71.656	-49.6858		34.5427	4283.36
71.8023	-12.8371		34.689	4332.8
71.9485	28.4637		34.8354	4415.4
72.0948	48.8853		34.9817	4487.64
72.241	29.5358		35.128	4624.22
72.3873	9.63594		35.2743	4869.77
72.5335	18.0304		35.4206	5124.2
72.6797	31.9707		35.5669	5264.28
72.826	37.0851		35.7133	5382.86
72.9722	19.8977		35.8596	5558.64
73.1185	-24.1962		36.0059	5766.47
73.2647	-63.7057		36.1522	5952.67
73.411	-73.3965		36.2985	6008.07
73.5572	-63.4395		36.4449	5933.89
73.7035	-51.627		36.5912	5912.72
73.8497	-56.4884		36.7375	6013.93
73.996	-74.0595		36.8838	6122.93
74.1422	-72.6426		37.0301	6163.66
74.2885	-48.4871		37.1765	6167.28
74.4347	-31.4236		37.3228	6167.64
74.581	-27.5034		37.4691	6213.5
74.7272	-31.348		37.6154	6255.09
74.8735	-35.799		37.7617	6189.84
75.0197	-12.0207		37.9081	6092.37
75.166	29.4887		38.0544	6079.18
75.3122	39.8604		38.2007	6116.87
75.4585	19.9371		38.347	6091.92
75.6047	-7.86752		38.4933	6046.6
75.751	-49.671		38.6397	6013.5
75.8972	-111.456		38.786	5990.68
76.0434	-175.217		38.9323	5963.52
76.1897	-203.671		39.0786	5888.61
76.3359	-179.036		39.2249	5805.93
76.4822	-156.07		39.3712	5737.66
76.6284	-163.183		39.5176	5664.81
76.7747	-163.342		39.6639	5585.53
76.9209	-122.871		39.8102	5515.25
77.0672	-79.5713		39.9565	5402.44
77.2134	-46.7691		40.1028	5228.4
77.3597	-21.7967		40.2492	5025.02
77.5059	-28.9503		40.3955	4776.72
77.6522	-58.5048		40.5418	4542.53
77.7984	-61.8579		40.6881	4402.59
77.9447	-49.454		40.8344	4281.5
78.0909	-53.6578		40.9808	4132.99
78.2372	-50.8589		41.1271	3993.35
78.3834	-26.6041		41.2734	3875.49
78.5297	-4.2682		41.4197	3809.04
78.6759	-5.10073		41.566	3761.05
78.8222	-22.4663		41.7124	3635.92
78.9684	-35.7515		41.8587	3459.52
79.1147	-32.8599		42.005	3340.58
79.2609	-13.9853		42.1513	3240.29
79.4071	12.7607		42.2976	3089.36
79.5534	20.6284		42.444	2930.56
79.6996	-2.2302		42.5903	2793.89
79.8459	-33.6902		42.7366	2688.41
79.9921	-66.2958		42.8829	2649.71
80.1384	-115.094		43.0292	2673.07
80.2846	-174.035		43.1756	2687.77
80.4309	-167.929		43.3219	2628.2
80.5771	-77.7102		43.4682	2493.18
80.7234	-2.95359		43.6145	2364.84
80.8696	43.1877		43.7608	2298.82
81.0159	45.9039		43.9071	2263.06
81.1621	8.39222		44.0535	2275.83
81.3084	-43.9811		44.1998	2305.76
81.4546	-97.0505		44.3461	2277.63
81.6009	-149.576		44.4924	2200.25
81.7471	-193.958		44.6387	2117.06
81.8934	-219.237		44.7851	2061
82.0396	-214.95		44.9314	2028.68
82.1859	-203.682		45.0777	1994.23
82.3321	-211.152		45.224	1909.78
82.4784	-202.067		45.3703	1856.3
82.6246	-154.969		45.5167	1895.59
82.7708	-81.1959		45.663	1968.03
82.9171	-1.91277		45.8093	2017.55
83.0633	46.6565		45.9556	2020.59
83.2096	65.2491		46.1019	1980.66
83.3558	97.3749		46.2483	1926.88
83.5021	128.265		46.3946	1983.58
83.6483	142.571		46.5409	2133.72
83.7946	168.585		46.6872	2264.73
83.9408	186.572		46.8335	2354.73
84.0871	191.041		46.9799	2381
84.2333	182.567		47.1262	2364.38
84.3796	128.996		47.2725	2389.99
84.5258	30.2357		47.4188	2466.01
84.6721	-78.8331		47.5651	2518.02
84.8183	-132.985		47.7114	2571.05
84.9646	-124.579		47.8578	2678.02
85.1108	-124.468		48.0041	2764.46
85.2571	-137.451		48.1504	2761.46
85.4033	-154.792		48.2967	2720.37
85.5496	-183.126		48.443	2707.57
85.6958	-205.724		48.5894	2727.73
85.8421	-180.359		48.7357	2760.89
85.9883	-116.039		48.882	2806.56
86.1345	-44.7249		49.0283	2908.86
86.2808	13.3903		49.1746	3057.39
86.427	28.769		49.321	3150.14
86.5733	-10.794		49.4673	3142.78
86.7195	-74.4163		49.6136	3078.49
86.8658	-105.012		49.7599	3010.1
87.012	-115.785		49.9062	2967.34
87.1583	-165.445		50.0526	2968.72
87.3045	-208.184		50.1989	2972.76
87.4508	-170.375		50.3452	2938.7
87.597	-84.2493		50.4915	2879.09
87.7433	-14.4582		50.6378	2811.36
87.8895	28.7735		50.7842	2752.28
88.0358	79.8112		50.9305	2714.26
88.182	135.257		51.0768	2732.38
88.3283	145.876		51.2231	2791.25
88.4745	101.078		51.3694	2834.41
88.6208	47.3029		51.5157	2874.34
88.767	9.28257		51.6621	2969.57
88.9133	-32.2479		51.8084	3092.15
89.0595	-53.5384		51.9547	3196.81
89.2058	-37.6226		52.101	3301.13
89.352	-34.6968		52.2473	3401.74
89.4982	-40.0022		52.3937	3474.4
89.6445	-21.8475		52.54	3471.25
89.7907	-13.607		52.6863	3373.78
89.937	-27.0355		52.8326	3308.45
90.0832	-32.1818		52.9789	3364
90.2295	-0.83898		53.1253	3436.41
90.3757	61.2143		53.2716	3485.91
90.522	131.898		53.4179	3554.51
90.6682	189.387		53.5642	3691.68
90.8145	181.843		53.7105	3890.78
90.9607	117.369		53.8569	4034.16
91.107	48.8604		54.0032	4104.24
91.2532	-12.201		54.1495	4193.12
91.3995	-42.4368		54.2958	4320.49
91.5457	-34.4701		54.4421	4413.11
91.692	-30.3751		54.5885	4437.61
91.8382	-33.7628		54.7348	4443.42
91.9845	-40.1169		54.8811	4493.18
92.1307	-53.8333		55.0274	4584.14
92.277	-85.1004		55.1737	4690.44
92.4232	-110.406		55.3201	4787.52
92.5695	-100.101		55.4664	4882.62
92.7157	-84.2124		55.6127	5025.35
92.8619	-79.235		55.759	5157.64
93.0082	-101.991		55.9053	5218.58
93.1544	-160.327		56.0516	5258.02
93.3007	-191.083		56.198	5336.35
93.4469	-156.971		56.3443	5459.69
93.5932	-96.8408		56.4906	5556.69
93.7394	-48.3852		56.6369	5578.38
93.8857	-24.2749		56.7832	5557.82
94.0319	-0.43641		56.9296	5512.68
94.1782	21.9221		57.0759	5459.13
94.3244	41.9939		57.2222	5442.97
94.4707	80.8675		57.3685	5462.51
94.6169	111.018		57.5148	5479.82
94.7632	97.3731		57.6612	5476.8
94.9094	64.8559		57.8075	5498.25
95.0557	46.7844		57.9538	5535.77
95.2019	24.7551		58.1001	5515.73
95.3482	-34.2681		58.2464	5468.93
95.4944	-99.2144		58.3928	5400.11
95.6407	-92.2328		58.5391	5255.88
95.7869	-6.97336		58.6854	5061.43
95.9332	77.395		58.8317	4852.43
96.0794	108.057		58.978	4656.56
96.2256	97.6683		59.1244	4530.57
96.3719	89.8066		59.2707	4503.15
96.5181	87.8249		59.417	4543.72
96.6644	62.7878		59.5633	4546.75
96.8106	-4.83593		59.7096	4469.11
96.9569	-113.097		59.8559	4336.02
97.1031	-182.329		60.0023	4138.99
97.2494	-162.655		60.1486	3925.81
97.3956	-132.79		60.2949	3768.59
97.5419	-115.348		60.4412	3688.56
97.6881	-98.4361		60.5875	3591.5
97.8344	-98.5478		60.7339	3440.23
97.9806	-114.715		60.8802	3311.33
98.1269	-119.927		61.0265	3229.65
98.2731	-90.2185		61.1728	3148.41
98.4194	-58.0148		61.3191	3043.63
98.5656	-52.7256		61.4655	2992.42
98.7119	-48.2603		61.6118	2984.76
98.8581	-40.6934		61.7581	2913.73
99.0044	-35.6821		61.9044	2721.95
99.1506	-48.6829		62.0507	2500.09
99.2969	-127.29		62.1971	2352.37
99.4431	-169.718		62.3434	2241.39
99.5893	-98.6232		62.4897	2156.37
99.7356	-50.1512		62.636	2122.07
99.8818	-35.6442		62.7823	2146.17
100.028	-3.93179		62.9287	2209.91
100.174	21.9937		63.075	2240.4
100.321	36.6875		63.2213	2248.68
100.467	62.6449		63.3676	2263.4
100.613	66.8415		63.5139	2194.92
100.759	31.517		63.6602	2040.82
100.906	-8.06376		63.8066	1914.01
101.052	-29.6106		63.9529	1813.86
101.198	-28.9333		64.0992	1684.63
101.344	-28.2422		64.2455	1582.35
101.491	-44.3461		64.3918	1544.1
101.637	-55.4926		64.5382	1567.21
101.783	-31.025		64.6845	1641.97
101.929	45.5055		64.8308	1707.44
102.076	124.363		64.9771	1707.51
102.222	163.728		65.1234	1611.53
102.368	161.576		65.2698	1442.19
102.514	101.163		65.4161	1250.12
102.661	31.8455		65.5624	1104.2
102.807	22.5265		65.7087	1030.93
102.953	31.8675		65.855	967.589
103.099	32.9423		66.0014	917.265
103.246	53.2225		66.1477	898.857
103.392	61.8349		66.294	839.398
103.538	26.4171		66.4403	736.798
103.684	-34.2964		66.5866	679.419
103.831	-70.6434		66.733	709.236
103.977	-63.4488		66.8793	770.459
104.123	-64.583		67.0256	795.26
104.269	-66.8729		67.1719	751.223
104.416	-30.3048		67.3182	656.618
104.562	12.6008		67.4645	571.364
104.708	21.4404		67.6109	512.843
104.854	-36.1419		67.7572	472.749
105.001	-151.579		67.9035	447.362
105.147	-181.085		68.0498	407.59
105.293	-100.725		68.1961	356.235
105.439	-40.3681		68.3425	382.368
105.586	-8.07903		68.4888	466.101
105.732	-6.74048		68.6351	549.564
105.878	-35.8258		68.7814	620.03
106.024	-74.7524		68.9277	638.935
106.17	-72.3213		69.0741	617.814
106.317	-21.198		69.2204	588.942
106.463	34.8049		69.3667	561.565
106.609	58.0369		69.513	528.8
106.755	39.3299		69.6593	514.456
106.902	19.7697		69.8057	485.948
107.048	52.0868		69.952	371.692
107.194	113.207		70.0983	204.541
107.34	143.093		70.2446	116.638
107.487	137.816		70.3909	132.636
107.633	94.3706		70.5373	136.934
107.779	20.798		70.6836	113.959
107.925	-27.4522		70.8299	109.911
108.072	30.2863		70.9762	120.187
108.218	132.021		71.1225	119.138
108.364	163.347		71.2689	105.175
108.51	171.472		71.4152	124.788
108.657	182.367		71.5615	180.589
108.803	162.375		71.7078	224.635
108.949	108.25		71.8541	232.307
109.095	18.6537		72.0004	221.764
109.242	-77.7495		72.1468	235.686
109.388	-48.7783		72.2931	251.71
109.534	81.8859		72.4394	268.439
109.68	172.002		72.5857	306.065
109.827	222.356		72.732	361.342
109.973	263.692		72.8784	408.178
110.119	290.656		73.0247	406.247
110.265	272.475		73.171	378.911
110.412	213.45		73.3173	332.061
110.558	108.618		73.4636	286.086
110.704	-16.5342		73.61	283.858
110.85	-27.4361		73.7563	300.973
110.997	105.29		73.9026	322.18
111.143	250.435		74.0489	354.313
111.289	353.989		74.1952	352.773
111.435	430.76		74.3416	276.28
111.582	477.44		74.4879	135.015
111.728	470.921		74.6342	-12.6118
111.874	404.088		74.7805	-130.904
112.02	320.487		74.9268	-188.055
112.167	237.996		75.0732	-172.069
112.313	160.616		75.2195	-121.881
112.459	141.597		75.3658	-71.6418
112.605	188.017		75.5121	-46.239
112.752	272.041		75.6584	-38.994
112.898	347.521		75.8047	-68.6737
113.044	359.88		75.9511	-120.809
113.19	330.432		76.0974	-161.522
113.337	310.501		76.2437	-165.937
113.483	294.461		76.39	-126.963
113.629	261.067		76.5363	-40.1416
113.775	243.63		76.6827	83.3571
113.922	249.948		76.829	198.294
114.068	253.055		76.9753	262.85
114.214	238.086		77.1216	192.816
114.36	191.93		77.2679	49.4785
114.507	143.18		77.4143	0.30974
114.653	117.854		77.5606	57.5577
114.799	89.5928		77.7069	110.55
114.945	32.9158		77.8532	115.508
115.092	-18.9488		77.9995	69.5203
115.238	-23.7634		78.1459	32.8188
115.384	20.0695		78.2922	80.9168
115.53	107.719		78.4385	154.391
115.677	215.612		78.5848	224.854
115.823	295.94		78.7311	275.691
115.969	329.54		78.8775	265.25
116.115	340.521		79.0238	225.693
116.262	322.235		79.1701	211.8
116.408	242.964		79.3164	249.782
116.554	133.586		79.4627	292.54
116.7	61.5366		79.609	250.777
116.847	26.2875		79.7554	169.789
116.993	10.8466		79.9017	163.322
117.139	51.7893		80.048	211.863
117.285	126.865		80.1943	238.4
117.432	166.249		80.3406	264.732
117.578	171.348		80.487	288.535
117.724	165.601		80.6333	230.995
117.87	147.184		80.7796	109.972
118.017	152.282		80.9259	22.2561
118.163	203.289		81.0722	20.2858
118.309	263.431		81.2186	57.8891
118.455	299.038		81.3649	128.496
118.602	304.265		81.5112	229.452
118.748	294.403		81.6575	275.173
118.894	288.36		81.8038	268.633
119.04	286.324		81.9502	262.61
119.187	284.69		82.0965	270.612
119.333	288.136		82.2428	249.295
119.479	273.197		82.3891	135.765
119.625	244.325		82.5354	-22.4803
119.772	236.736		82.6818	-128.783
119.918	250.862		82.8281	-156.543
120.064	281.92		82.9744	-148.253
120.21	329.229		83.1207	-96.295
120.357	386.063		83.267	27.9568
120.503	423.786		83.4134	169.098
120.649	438.868		83.5597	294.26
120.795	486.177		83.706	379.417
120.942	560.464		83.8523	352.981
121.088	581.399		83.9986	188.977
121.234	533.451		84.1449	5.16692
121.38	482.932		84.2913	-103.999
121.527	458.679		84.4376	-197.289
121.673	418.837		84.5839	-311.97
121.819	339.448		84.7302	-395.869
121.965	259.007		84.8765	-394.426
122.112	216.502		85.0229	-327.395
122.258	195.739		85.1692	-223.443
122.404	166.277		85.3155	-83.4432
122.55	160.457		85.4618	84.5148
122.697	181.369		85.6081	223.542
122.843	178.197		85.7545	254.312
122.989	177.372		85.9008	210.611
123.135	202.496		86.0471	156.659
123.281	199.943		86.1934	111.936
123.428	166.733		86.3397	78.0237
123.574	160.449		86.4861	53.3734
123.72	160.8		86.6324	84.864
123.866	130.422		86.7787	117.802
124.013	99.667		86.925	78.5749
124.159	79.3453		87.0713	13.2312
124.305	39.7394		87.2177	-38.7877
124.451	-37.1674		87.364	-44.5496
124.598	-136.85		87.5103	-17.916
124.744	-188.625		87.6566	9.60689
124.89	-169.344		87.8029	8.15344
125.036	-137.468		87.9492	-30.1127
125.183	-124.858		88.0956	-46.3608
125.329	-134.342		88.2419	-14.6824
125.475	-146.276		88.3882	32.1582
125.621	-136.613		88.5345	68.2971
125.768	-102.106		88.6808	116.264
125.914	-63.9631		88.8272	159.649
126.06	-49.6241		88.9735	149.286
126.206	-46.8475		89.1198	85.5372
126.353	-1.13825		89.2661	25.6276
126.499	58.3594		89.4124	18.5971
126.645	52.5722		89.5588	42.947
126.791	13.4084		89.7051	76.5076
126.938	14.6336		89.8514	138.902
127.084	36.5415		89.9977	205.178
127.23	26.0908		90.144	207.817
127.376	-11.1238		90.2904	172.084
127.523	-47.8679		90.4367	149.789
127.669	-78.0557		90.583	146.643
127.815	-96.9436		90.7293	124.312
127.961	-105.09		90.8756	49.058
128.108	-114.907		91.022	-27.5415
128.254	-136.492		91.1683	-64.2485
128.4	-178.134		91.3146	-62.3064
128.546	-203.611		91.4609	-82.7169
128.693	-181.807		91.6072	-157.046
128.839	-170.042		91.7535	-207.766
128.985	-202.788		91.8999	-176.779
129.131	-178.76		92.0462	-99.4878
129.278	-109.591		92.1925	-66.5497
129.424	-70.3099		92.3388	-95.7698
129.57	-54.614		92.4851	-157.723
129.716	-52.2499		92.6315	-227.301
129.863	-42.4756		92.7778	-272.324
130.009	-15.5845		92.9241	-283.093
130.155	-5.07005		93.0704	-274.394
130.301	-46.2883		93.2167	-241.413
130.448	-130.019		93.3631	-165.382
130.594	-148.613		93.5094	-85.653
130.74	-82.8409		93.6557	-23.7591
130.886	-31.353		93.802	22.654
131.033	-25.4037		93.9483	37.8345
131.179	-28.5139		94.0947	47.9908
131.325	-15.6792		94.241	62.9978
131.471	-15.4608		94.3873	35.5624
131.618	-44.8459		94.5336	15.436
131.764	-58.7172		94.6799	84.8686
131.91	-57.8709		94.8263	179.935
132.056	-74.7997		94.9726	206.891
132.203	-98.4784		95.1189	151.784
132.349	-116.105		95.2652	53.776
132.495	-119.038		95.4115	-40.3689
132.641	-120.227		95.5578	-79.5615
132.788	-145.902		95.7042	-58.7158
132.934	-193.996		95.8505	-5.85736
133.08	-205.166		95.9968	20.6487
133.226	-172.734		96.1431	-43.4171
133.373	-134.049		96.2894	-154.819
133.519	-79.072		96.4358	-259.472
133.665	-17.6387		96.5821	-322.357
133.811	15.7178		96.7284	-290.409
133.958	4.49234		96.8747	-204.926
134.104	-47.0751		97.021	-179.479
134.25	-82.6617		97.1674	-195.555
134.396	-85.8538		97.3137	-201.007
134.543	-74.9507		97.46	-236.773
134.689	-42.2488		97.6063	-273.784
134.835	-20.9605		97.7526	-250.505
134.981	0.53168		97.899	-169.47
135.128	52.0503		98.0453	-88.5018
135.274	105.098		98.1916	-82.0236
135.42	126.777		98.3379	-117.741
135.566	108.218		98.4842	-121.777
135.713	104.362		98.6306	-117.334
135.859	127.249		98.7769	-117.015
136.005	117.794		98.9232	-87.1525
136.151	89.4505		99.0695	-53.1534
136.298	79.5972		99.2158	-41.163
136.444	81.4538		99.3622	8.69391
136.59	71.0609		99.5085	106.907
136.736	37.1388		99.6548	160.062
136.883	22.2658		99.8011	130.367
137.029	24.1692		99.9474	49.1745
137.175	15.0514		100.094	-45.7962
137.321	4.17226		100.24	-111.799
137.468	-5.84026		100.386	-173.737
137.614	20.8077		100.533	-266.981
137.76	82.9493		100.679	-313.862
137.906	141.709		100.825	-236.237
138.053	191.934		100.972	-79.095
138.199	230.813		101.118	22.9059
138.345	246.959		101.264	26.2124
138.491	244.104		101.411	11.4953
138.638	245.803		101.557	40.3345
138.784	267.44		101.703	128.75
138.93	283.384		101.85	228.036
139.076	282.382		101.996	250.657
139.223	297.988		102.142	180.072
139.369	328.451		102.289	68.8963
139.515	320.737		102.435	-35.5005
139.661	258.254		102.581	-126.938
139.807	218.817		102.727	-206.453
139.954	268.082		102.874	-215.187
140.1	367.822		103.02	-158.343
140.246	449.433		103.166	-105.764
140.392	492.008		103.313	-70.1126
140.539	508.007		103.459	-65.5318
140.685	522.516		103.605	-53.5327
140.831	563.566		103.752	-13.2949
140.977	614.569		103.898	2.45577
141.124	621.682		104.044	-5.1282
141.27	602.942		104.191	-41.1344
141.416	610.056		104.337	-96.5114
141.562	620.541		104.483	-144.243
141.709	622.984		104.63	-194.836
141.855	624.538		104.776	-236.338
142.001	640.68		104.922	-256.219
142.147	677.6		105.069	-252.572
142.294	687.779		105.215	-193.7
142.44	630.996		105.361	-71.3627
142.586	568.695		105.508	7.67358
142.732	609.394		105.654	-13.8527
142.879	711.235		105.8	-34.7384
143.025	793.711		105.947	18.3227
143.171	858.67		106.093	93.8889
143.317	911.52		106.239	107.021
143.464	934.231		106.385	50.9578
143.61	923.617		106.532	-37.4223
143.756	904.072		106.678	-110.384
143.902	904.569		106.824	-141.973
144.049	938.593		106.971	-139.988
144.195	1000.23		107.117	-99.1048
144.341	1048.59		107.263	-45.5405
144.487	1045.45		107.41	-29.5736
144.634	1046.8		107.556	-70.2979
144.78	1093.25		107.702	-115.224
144.926	1143.33		107.849	-97.9679
145.072	1166.17		107.995	-41.9149
145.219	1151.81		108.141	-10.8275
145.365	1098.39		108.288	-29.7953
145.511	1001.82		108.434	-66.0474
145.657	921.678		108.58	-112.502
145.804	924.189		108.727	-172.19
145.95	930.149		108.873	-180.526
146.096	883.084		109.019	-131.889
146.242	838.423		109.166	-95.1646
146.389	816.588		109.312	-95.0533
146.535	793.29		109.458	-123.965
146.681	762.47		109.604	-179.504
146.827	733.217		109.751	-255.629
146.974	737.342		109.897	-322.138
147.12	789.823		110.043	-339.631
147.266	850.447		110.19	-316.989
147.412	899.578		110.336	-262.746
147.559	889.201		110.482	-190.083
147.705	776.477		110.629	-140.718
147.851	638.161		110.775	-101.068
147.997	532.356		110.921	-67.0092
148.144	459.177		111.068	-74.4782
148.29	457.713		111.214	-79.5681
148.436	541.33		111.36	-11.3338
148.582	630.17		111.507	56.5856
148.729	670.097		111.653	37.3611
148.875	694.056		111.799	-20.2298
149.021	710.216		111.946	-73.5155
149.167	704.858		112.092	-88.2742
149.314	687.894		112.238	-29.041
149.46	643.253		112.385	43.6746
149.606	547.717		112.531	77.4709
149.752	432.95		112.677	89.0856
149.899	363.353		112.824	93.367
150.045	360.592		112.97	122.259
150.191	386.53		113.116	177.722
150.337	411.332		113.262	196.617
150.484	446.958		113.409	156.052
150.63	490.155		113.555	108.332
150.776	516.85		113.701	145.863
150.922	508.729		113.848	264.332
151.069	461.27		113.994	376.02
151.215	403.762		114.14	506.934
151.361	340.732		114.287	706.212
151.507	255.485		114.433	878.308
151.654	182.016		114.579	918.613
151.8	155.362		114.726	890.041
151.946	154.696		114.872	875.665
152.092	157.601		115.018	894.29
152.239	177.774		115.165	933.313
152.385	197.422		115.311	925.564
152.531	202.516		115.457	860.237
152.677	207.936		115.604	803.611
152.824	186.648		115.75	819.362
152.97	124.42		115.896	917.484
153.116	77.3132		116.043	1035.58
153.262	62.0772		116.189	1114.68
153.409	59.5648		116.335	1149.99
153.555	87.0549		116.482	1149.98
153.701	124.902		116.628	1145.61
153.847	147.457		116.774	1183.08
153.994	177.159		116.92	1279.02
154.14	213.469		117.067	1393.09
154.286	207.639		117.213	1476.99
154.432	133.366		117.359	1562.98
154.579	66.4752		117.506	1698.81
154.725	98.1671		117.652	1874.08
154.871	156.765		117.798	2029.42
155.017	168.971		117.945	2123.03
155.164	158.802		118.091	2147.55
155.31	129.107		118.237	2096.98
155.456	83.5657		118.384	2009.76
155.602	41.5179		118.53	1919.5
155.749	9.96668		118.676	1805.4
155.895	46.9286		118.823	1650.74
156.041	116.343		118.969	1453.45
156.187	137.472		119.115	1252.42
156.334	101.454		119.262	1120.32
156.48	63.9002		119.408	1080.28
156.626	86.2367		119.554	1082.74
156.772	132.951		119.701	1069.4
156.918	149.397		119.847	1040.55
157.065	137.315		119.993	1048.61
157.211	119.394		120.139	1133.55
157.357	81.5671		120.286	1285.29
157.503	30.8731		120.432	1474.83
157.65	9.72877		120.578	1680.24
157.796	-26.1489		120.725	1892.02
157.942	-92.1985		120.871	2040.5
158.088	-115.465		121.017	2050.76
158.235	-115.348		121.164	2005.45
158.381	-121.576		121.31	1971.16
158.527	-77.9882		121.456	1879.93
158.673	0.28255		121.603	1679.98
158.82	34.3987		121.749	1391.3
158.966	25.5719		121.895	1128.04
159.112	50.7265		122.042	1006.61
159.258	114.168		122.188	992.728
159.405	165.371		122.334	982.872
159.551	211.293		122.481	905.059
159.697	266.525		122.627	738.237
159.843	309.24		122.773	569.084
159.99	323.488		122.92	471.552
160.136	304.194		123.066	439.374
160.282	244.722		123.212	434.392
160.428	156.818		123.359	402.435
160.575	111.533		123.505	379.959
160.721	96.1576		123.651	396.62
160.867	55.4445		123.797	411.28
161.013	30.4848		123.944	433.284
161.16	37.3709		124.09	498.681
161.306	38.3413		124.236	565.729
161.452	0.08638		124.383	553.594
161.598	-65.2005		124.529	480.742
161.745	-65.8742		124.675	442.101
161.891	35.9895		124.822	441.57
162.037	153.128		124.968	397.998
162.183	237.862		125.114	281.335
162.33	294.217		125.261	130.822
162.476	329.829		125.407	-26.9385
162.622	349.574		125.553	-209.254
162.768	336.578		125.7	-365.325
162.915	293.678		125.846	-451.325
163.061	225.384		125.992	-453.053
163.207	119.825		126.139	-328.111
163.353	-1.03216		126.285	-121.572
163.5	-87.3116		126.431	29.8522
163.646	-114.488		126.578	70.4384
163.792	-133.429		126.724	77.5481
163.938	-135.299		126.87	74.4086
164.085	-78.2854		127.016	70.6595
164.231	-13.1712		127.163	104.713
164.377	35.2593		127.309	115.721
164.523	61.1861		127.455	89.1447
164.67	52.1833		127.602	107.858
164.816	22.8809		127.748	145.256
164.962	-11.8544		127.894	168.577
165.108	-55.8399		128.041	189.268
165.255	-109.522		128.187	195.471
165.401	-144.587		128.333	229.481
165.547	-119.311		128.48	337.979
165.693	-61.9534		128.626	479.587
165.84	-35.6427		128.772	556.857
165.986	-54.8989		128.919	576.002
166.132	-46.5813		129.065	629.88
166.278	5.06367		129.211	752.272
166.425	28.9571		129.358	879.343
166.571	1.93787		129.504	970.094
166.717	-67.2658		129.65	1037.78
166.863	-139.848		129.797	1084.04
167.01	-151.244		129.943	1087.3
167.156	-113.359		130.089	1046.66
167.302	-32.971		130.236	1000.6
167.448	40.0607		130.382	973.643
167.595	71.0996		130.528	997.486
167.741	51.8917		130.674	1074.58
167.887	9.64662		130.821	1195.07
168.033	-9.8724		130.967	1326.17
168.18	15.9292		131.113	1436.3
168.326	33.6521		131.26	1509.93
168.472	47.9852		131.406	1536.39
168.618	152.078		131.552	1565.37
168.765	284.103		131.699	1586.31
168.911	353.868		131.845	1582.95
169.057	344.873		131.991	1578.13
169.203	291.412		132.138	1532.2
169.35	229.206		132.284	1492.08
169.496	151.529		132.43	1537.62
169.642	75.8089		132.577	1565.87
169.788	49.3281		132.723	1528.1
169.935	72.1949		132.869	1504.16
170.081	145.25		133.016	1518.56
170.227	226.211		133.162	1582.81
170.373	229.546		133.308	1674.1
170.52	157.064		133.455	1757.48
170.666	118.677		133.601	1815.51
170.812	139.204		133.747	1848.46
170.958	140.861		133.893	1871.97
171.105	113.461		134.04	1820.31
171.251	86.511		134.186	1668.12
171.397	61.2297		134.332	1551.92
171.543	46.0044		134.479	1542.02
171.69	47.0232		134.625	1569.04
171.836	46.9982		134.771	1625.37
171.982	62.7852		134.918	1722.27
172.128	101.428		135.064	1828.67
172.275	112.212		135.21	1894.3
172.421	82.0628		135.357	1902.04
172.567	19.063		135.503	1866.76
172.713	-63.8694		135.649	1788.11
172.86	-136.465		135.796	1709.19
173.006	-184.502		135.942	1633.61
173.152	-174.405		136.088	1546.63
173.298	-153.94		136.235	1465.98
173.444	-117.508		136.381	1412.31
173.591	-44.7104		136.527	1394.69
173.737	38.7796		136.674	1367.53
173.883	94.6457		136.82	1300.42
174.029	108.379		136.966	1251.88
174.176	103.135		137.113	1250.07
174.322	103.685		137.259	1239.4
174.468	88.8459		137.405	1199.65
174.614	58.4038		137.551	1143.58
174.761	37.0689		137.698	1104.3
174.907	35.8945		137.844	1063.83
175.053	39.0634		137.99	981.604
175.199	48.1209		138.137	910.995
175.346	67.4016		138.283	926.09
175.492	71.843		138.429	1000.41
175.638	93.9703		138.576	1035.3
175.784	117.53		138.722	1051.55
175.931	84.4218		138.868	1091.05
176.077	41.6132		139.015	1090.12
176.223	40.0529		139.161	1060.82
176.369	3.40978		139.307	1092.43
176.516	-71.5699		139.454	1175.69
176.662	-66.0496		139.6	1192.3
176.808	-15.6487		139.746	1133.14
176.954	30.4207		139.893	1135.39
177.101	85.5642		140.039	1238.58
177.247	143.057		140.185	1410.96
177.393	169.208		140.332	1613.7
177.539	174.57		140.478	1747.29
177.686	172.685		140.624	1807.21
177.832	148.509		140.771	1903.72
177.978	101.24		140.917	2085.69
178.124	77.4067		141.063	2306.02
178.271	95.6297		141.209	2525.95
178.417	98.1432		141.356	2732.61
178.563	61.292		141.502	2893.2
178.709	26.4707		141.648	2995.96
178.856	33.0576		141.795	3060.42
179.002	44.0266		141.941	3154.68
179.148	20.3246		142.087	3335.47
179.294	-37.9503		142.234	3563.75
179.441	-115.875		142.38	3816.11
179.587	-175.991		142.526	4095.94
179.733	-157.981		142.673	4360.88
179.879	-96.7609		142.819	4595.35
180.026	-47.4487		142.965	4827.4
180.172	-8.93312		143.112	5058.79
180.318	26.0369		143.258	5214.58
180.464	16.1022		143.404	5284.43
180.611	-30.5511		143.551	5404.18
180.757	-18.0967		143.697	5617.51
180.903	57.4642		143.843	5848.49
181.049	131.431		143.99	6001.69
181.196	160.146		144.136	6078.18
181.342	143.971		144.282	6184.45
181.488	116.374		144.428	6332.42
181.634	111.737		144.575	6459.62
181.781	112.867		144.721	6540.47
181.927	86.313		144.867	6601.21
182.073	64.2678		145.014	6672.08
182.219	71.8212		145.16	6756.44
182.366	72.9327		145.306	6815.59
182.512	56.0009		145.453	6812.34
182.658	49.6457		145.599	6778.97
182.804	55.27		145.745	6778.91
182.951	44.2083		145.892	6783.02
183.097	1.04819		146.038	6702.9
183.243	-64.0572		146.184	6528.99
183.389	-106.45		146.331	6324.48
183.536	-124.345		146.477	6157.4
183.682	-159.993		146.623	6060.42
183.828	-168.064		146.77	6019.37
183.974	-116.712		146.916	5974.47
184.121	-45.1626		147.062	5902.96
184.267	6.163		147.209	5786.79
184.413	21.2458		147.355	5609.45
184.559	26.5555		147.501	5418.27
184.706	44.792		147.648	5198.85
184.852	52.9373		147.794	4946.6
184.998	21.3125		147.94	4790.37
185.144	-48.9021		148.086	4793.3
185.291	-101.731		148.233	4861.16
185.437	-121.735		148.379	4866.27
185.583	-143.224		148.525	4791.79
185.729	-124.052		148.672	4689.01
185.876	-88.0109		148.818	4559.67
186.022	-67.7019		148.964	4426.25
186.168	-72.7813		149.111	4296.19
186.314	-92.428		149.257	4136.81
186.461	-101.823		149.403	3972.23
186.607	-95.631		149.55	3874.22
186.753	-88.7623		149.696	3823.43
186.899	-85.356		149.842	3766.91
187.046	-84.7994		149.989	3738.13
187.192	-90.6466		150.135	3719.89
187.338	-95.4602		150.281	3702.81
187.484	-91.8294		150.428	3744.6
187.631	-89.0197		150.574	3779.61
187.777	-102.526		150.72	3762.08
187.923	-131.879		150.867	3754.93
188.069	-128.059		151.013	3766.45
188.216	-85.7784		151.159	3756.11
188.362	-49.8371		151.305	3661.76
188.508	-42.9631		151.452	3542.56
188.654	-55.8485		151.598	3520.64
188.801	-36.6779		151.744	3573.64
188.947	5.85904		151.891	3606.46
189.093	15.2175		152.037	3577.43
189.239	-15.2123		152.183	3545.08
189.386	-28.5251		152.33	3574.88
189.532	-3.73355		152.476	3604.94
189.678	18.0185		152.622	3564.28
189.824	21.4017		152.769	3473.22
189.971	14.8124		152.915	3379.4
190.117	7.34756		153.061	3326.73
190.263	4.68668		153.208	3282.52
190.409	-7.63157		153.354	3214.76
190.555	-40.4554		153.5	3138.65
190.702	-63.9316		153.647	3043.51
190.848	-63.9068		153.793	2930.39
190.994	-28.8535		153.939	2863.75
191.14	7.25493		154.086	2864.79
191.287	6.31789		154.232	2828.81
191.433	13.6914		154.378	2734.25
191.579	41.7174		154.525	2627.36
191.725	52.7569		154.671	2518.62
191.872	19.8584		154.817	2453.47
192.018	-24.0615		154.963	2409.58
192.164	-43.7484		155.11	2356.37
192.31	-66.5591		155.256	2270.49
192.457	-65.4067		155.402	2163.73
192.603	-31.6078		155.549	2162.8
192.749	22.6491		155.695	2258.54
192.895	48.3552		155.841	2311.88
193.042	32.1705		155.988	2273.32
193.188	10.5302		156.134	2185.1
193.334	18.1909		156.28	2096.25
193.48	48.0599		156.427	2083.03
193.627	64.9735		156.573	2159.08
193.773	51.0922		156.719	2243.3
			156.866	2297.11
			157.012	2330.74
			157.158	2338.35
			157.305	2300.33
			157.451	2264.48
			157.597	2283.66
			157.744	2319.03
			157.89	2324.23
			158.036	2296
			158.182	2244.55
			158.329	2215.54
			158.475	2216.4
			158.621	2219.92
			158.768	2185.15
			158.914	2128.91
			159.06	2119.47
			159.207	2142.14
			159.353	2129.94
			159.499	2054.5
			159.646	1995.53
			159.792	1974.33
			159.938	1945.64
			160.085	1928.7
			160.231	1987.83
			160.377	2098.34
			160.524	2143.88
			160.67	2143.53
			160.816	2196.8
			160.963	2295.75
			161.109	2402.9
			161.255	2461.76
			161.402	2390.36
			161.548	2231.47
			161.694	2137.26
			161.84	2211.92
			161.987	2342.16
			162.133	2370.79
			162.279	2358.15
			162.426	2409.62
			162.572	2456.45
			162.718	2438.23
			162.865	2426.01
			163.011	2469.85
			163.157	2550.02
			163.304	2643.33
			163.45	2720.44
			163.596	2767.28
			163.743	2813.94
			163.889	2825.52
			164.035	2762.85
			164.182	2665.48
			164.328	2630.85
			164.474	2649.05
			164.621	2628.15
			164.767	2585.06
			164.913	2587.83
			165.06	2671.51
			165.206	2799.64
			165.352	2900.94
			165.498	2935.55
			165.645	2921.86
			165.791	2895.38
			165.937	2929.1
			166.084	3007.59
			166.23	2992.64
			166.376	2894.29
			166.523	2808.66
			166.669	2738.92
			166.815	2670.07
			166.962	2624.83
			167.108	2646.67
			167.254	2655.86
			167.401	2547.88
			167.547	2393.48
			167.693	2232.17
			167.84	2061.59
			167.986	1927.9
			168.132	1830.75
			168.279	1748.17
			168.425	1676.6
			168.571	1570.88
			168.717	1420.57
			168.864	1310.89
			169.01	1263.87
			169.156	1236.23
			169.303	1199.87
			169.449	1159.84
			169.595	1179.76
			169.742	1249.62
			169.888	1305.53
			170.034	1309.62
			170.181	1274.28
			170.327	1239.99
			170.473	1124.18
			170.62	912.904
			170.766	709.656
			170.912	592.932
			171.059	592.74
			171.205	634.258
			171.351	662.732
			171.498	701.5
			171.644	710.101
			171.79	654.963
			171.937	555.715
			172.083	441.619
			172.229	363.328
			172.375	305.579
			172.522	259.098
			172.668	239.552
			172.814	247.043
			172.961	246.852
			173.107	228.058
			173.253	205.625
			173.4	160.98
			173.546	83.3635
			173.692	19.1661
			173.839	52.7445
			173.985	176.625
			174.131	311.539
			174.278	307.318
			174.424	124.821
			174.57	-108.609
			174.717	-236.742
			174.863	-211.101
			175.009	-161.034
			175.156	-138.98
			175.302	-98.9232
			175.448	-0.18393
			175.594	108.757
			175.741	132.393
			175.887	87.7731
			176.033	43.752
			176.18	24.327
			176.326	37.6388
			176.472	54.7642
			176.619	3.1474
			176.765	-59.0826
			176.911	-51.1572
			177.058	-9.014
			177.204	34.3085
			177.35	62.9268
			177.497	100.477
			177.643	158.106
			177.789	229.692
			177.936	288.202
			178.082	277.293
			178.228	226.02
			178.375	187.15
			178.521	192.826
			178.667	238.268
			178.814	294.854
			178.96	333.642
			179.106	304.297
			179.252	246.876
			179.399	265.176
			179.545	361.837
			179.691	462.015
			179.838	500.629
			179.984	477.201
			180.13	415.29
			180.277	373.02
			180.423	425.957
			180.569	517.3
			180.716	573.237
			180.862	591.246
			181.008	574.224
			181.155	514.045
			181.301	464.433
			181.447	494.482
			181.594	568.849
			181.74	629.885
			181.886	650.199
			182.033	604.158
			182.179	544.355
			182.325	554.643
			182.471	573.838
			182.618	541.689
			182.764	469.48
			182.91	383.732
			183.057	367.946
			183.203	447.202
			183.349	484.024
			183.496	411.359
			183.642	319.019
			183.788	255.501
			183.935	221.168
			184.081	160.528
			184.227	110.761
			184.374	162.205
			184.52	268.313
			184.666	372.149
			184.813	439.649
			184.959	423.26
			185.105	316.121
			185.252	197.676
			185.398	86.2268
			185.544	-59.3056
			185.691	-185.815
			185.837	-237.169
			185.983	-199.601
			186.129	-113.268
			186.276	-66.7016
			186.422	-58.4228
			186.568	-17.8867
			186.715	15.5434
			186.861	-11.0297
			187.007	-10.282
			187.154	26.7054
			187.3	13.0761
			187.446	-28.8827
			187.593	-29.5004
			187.739	-18.5025
			187.885	-52.8036
			188.032	-88.2491
			188.178	-121.015
			188.324	-182.772
			188.471	-217.727
			188.617	-188.269
			188.763	-158.887
			188.91	-202.791
			189.056	-277.013
			189.202	-305.643
			189.349	-316.755
			189.495	-336.527
			189.641	-288.936
			189.787	-199.95
			189.934	-169.497
			190.08	-185.498
			190.226	-206.365
			190.373	-214.041
			190.519	-203.863
			190.665	-156.747
			190.812	-103.041
			190.958	-100.913
			191.104	-115.012
			191.251	-114.714
			191.397	-144.151
			191.543	-185.237
			191.69	-162.732
			191.836	-141.914
			191.982	-191.109
			192.129	-200.784
			192.275	-147.187
			192.421	-113.559
			192.568	-60.7765
			192.714	12.5808
			192.86	1.37714
			193.006	-94.5834
			193.153	-169.914
			193.299	-154.54
			193.445	-69.3024
			193.592	-36.3471
			193.738	-68.3217
			193.884	-38.1425
			194.031	59.22
			194.177	114.455
			194.323	73.6365
			194.47	48.1076
			194.616	71.6512
			194.762	88.131
			194.909	83.2005
			195.055	40.0658
			195.201	20.7663
			195.348	78.2373
			195.494	180.489
			195.64	202.703
			195.787	128.001
			195.933	41.46
			196.079	-28.7869
			196.226	-32.2653
			196.372	14.8596
			196.518	32.5029
			196.664	36.4805
			196.811	78.1524
			196.957	80.671
			197.103	33.085
			197.25	71.7144
			197.396	230.59
			197.542	393.465
			197.689	427.734
			197.835	364.716
			197.981	262.371
			198.128	113.057
			198.274	7.53841
			198.42	-32.6879
			198.567	-50.5347
			198.713	-32.4403
			198.859	22.8573
			199.006	95.4939
			199.152	148.226
			199.298	122.756
			199.445	14.8787
			199.591	-36.4646
			199.737	6.88521
			199.883	56.5438
			200.03	104.048
			200.176	146.505
			200.322	123.399
			200.469	54.4752
			200.615	-2.56092
			200.761	-37.882
			200.908	1.19508
			201.054	79.8121
			201.2	122.849
			201.347	111.04
			201.493	62.5301
			201.639	16.7258
			201.786	-33.1736
			201.932	-70.7453
			202.078	-49.6835
			202.225	31.4372
			202.371	155.393
			202.517	256.916
			202.664	228.827
			202.81	147.598
			202.956	121.28
			203.103	111.097
			203.249	82.8099
			203.395	36.927
			203.541	-13.2135
			203.688	-42.7657
			203.834	-41.8683
			203.98	-23.8785
			204.127	4.127
			204.273	-39.5892
			204.419	-167.346
			204.566	-252.439
			204.712	-252.236
			204.858	-212.777
			205.005	-195.827
			205.151	-200.559
			205.297	-223.685
			205.444	-241.867
			205.59	-188.969
			205.736	-110.282
			205.883	-31.8453
			206.029	50.6783
			206.175	65.7117
			206.322	23.0963
			206.468	10.4528
			206.614	38.7909
			206.76	68.6634
			206.907	50.5307
			207.053	-32.4304
			207.199	-128.711
			207.346	-214.223
			207.492	-285.392
			207.638	-334.303
			207.785	-361.669
			207.931	-355.784
			208.077	-321.148
			208.224	-254.188
			208.37	-184.169
			208.516	-196.73
			208.663	-315.199
			208.809	-447.138
			208.955	-478.992
			209.102	-458.466
			209.248	-433.425
			209.394	-366.342
			209.541	-306.909
			209.687	-273.05
			209.833	-228.221
			209.98	-177.422
			210.126	-170.375
			210.272	-243.129
			210.418	-361.823
			210.565	-442.227
			210.711	-449.016
			210.857	-410.855
			211.004	-371.684
			211.15	-317.808
			211.296	-213.793
			211.443	-102.931
			211.589	-20.6737
			211.735	-33.0105
			211.882	-109.131
			212.028	-160.418
			212.174	-186.572
			212.321	-216.552
			212.467	-234.637
			212.613	-199.286
			212.76	-150.487
			212.906	-74.748
			213.052	-24.4633
			213.199	-22.9865
			213.345	-12.194
			213.491	37.7704
			213.638	117.135
			213.784	94.1895
			213.93	-7.30425
			214.076	-57.5025
			214.223	-69.5232
			214.369	-129.071
			214.515	-223.594
			214.662	-312.457
			214.808	-348.901
			214.954	-334.966
			215.101	-289.375
			215.247	-178.212
			215.393	-114.31
			215.54	-59.7557
			215.686	52.7696
			215.832	130.637
			215.979	155.533
			216.125	115.409
			216.271	43.1306
			216.418	-7.79027
			216.564	-28.7678
			216.71	-32.6335
			216.857	-17.3127
			217.003	-21.8338
			217.149	-128.789
			217.295	-271.809
			217.442	-314.221
			217.588	-271.085
			217.734	-200.906
			217.881	-132.537
			218.027	-87.5481
			218.173	-23.4374
			218.32	-5.67134
			218.466	-111.085
			218.612	-223.592
			218.759	-268.131
			218.905	-265.067
			219.051	-217.713
			219.198	-134.097
			219.344	-75.7399
			219.49	-128.325
			219.637	-195.886
			219.783	-156.899
			219.929	-72.1641
			220.076	4.49582
			220.222	17.1492
			220.368	-12.9074
			220.515	-11.2695
			220.661	-16.2258
			220.807	-17.5865
			220.953	35.3149
			221.1	134.19
			221.246	181.213
			221.392	160.999
			221.539	152.473
			221.685	120.086
			221.831	83.5982
			221.978	56.979
			222.124	-16.1754
			222.27	-113.822
			222.417	-185.666
			222.563	-219.547
			222.709	-219.51
			222.856	-181.704
			223.002	-166.347
			223.148	-172.773
			223.295	-160.486
			223.441	-188.87
			223.587	-228.866
			223.734	-227.538
			223.88	-233.24
			224.026	-260.344
			224.172	-290.673
			224.319	-296.777
			224.465	-313.404
			224.611	-368.669
			224.758	-436.042
			224.904	-497.719
			225.05	-497.725
			225.197	-423.906
			225.343	-262.831
			225.489	-148.935
			225.636	-186.752
			225.782	-211.07
			225.928	-189.364
			226.075	-173.593
			226.221	-202.24
			226.367	-308.14
			226.514	-389.766
			226.66	-388.609
			226.806	-305.276
			226.953	-183.136
			227.099	-141.523
			227.245	-120.983
			227.392	-79.3687
			227.538	-96.4452
			227.684	-113.875
			227.83	-53.3101
			227.977	52.5477
			228.123	108.993
			228.269	82.415
			228.416	6.73146
			228.562	-4.27871
			228.708	46.0905
			228.855	27.2909
			229.001	-34.3738
			229.147	-41.9491
			229.294	27.8716
			229.44	80.2208
			229.586	58.7563
			229.733	20.4991
			229.879	30.2959
			230.025	54.3595
			230.172	64.3376
			230.318	83.6945
			230.464	80.4066
			230.611	56.3846
			230.757	4.41954
			230.903	-50.8439
			231.049	-120.108
			231.196	-187.495
			231.342	-134.005
			231.488	-13.9753
			231.635	37.0666
			231.781	8.70841
			231.927	-8.58346
			232.074	-29.208
			232.22	-93.9965
			232.366	-144.879
			232.513	-126.053
			232.659	-46.0294
			232.805	-8.23207
			232.952	-25.2868
			233.098	-72.029
			233.244	-80.9573
			233.391	46.874
			233.537	236.353
			233.683	368.721
			233.83	378.532
			233.976	337.616
			234.122	284.554
			234.269	175.497
			234.415	117.943
			234.561	112.319
			234.707	110.153
			234.854	142.975
			235	123.385
			235.146	47.9445
			235.293	12.5339
			235.439	24.6154
			235.585	81.6018
			235.732	158.144
			235.878	177.087
			236.024	165.656
			236.171	191.448
			236.317	220.316
			236.463	256.108
			236.61	307.27
			236.756	338.12
			236.902	307.196
			237.049	203.653
			237.195	122.646
			237.341	88.4843
			237.488	81.812
			237.634	60.1725
			237.78	-21.2155
			237.927	-69.3824
			238.073	-24.1675
			238.219	107.144
			238.365	239.92
			238.512	311.442
			238.658	361.954
			238.804	398.053
			238.951	422.536
			239.097	462.688
			239.243	515.003
			239.39	540.294
			239.536	529.708
			239.682	528.825
			239.829	554.598
			239.975	483.042
			240.121	307.461
			240.268	159.529
			240.414	82.2199
			240.56	154.975
			240.707	292.201
			240.853	336.273
			240.999	321.384
			241.146	258.367
			241.292	197.607
			241.438	216.19
			241.584	286.028
			241.731	311.94
			241.877	274.37
			242.023	243.257
			242.17	212.614
			242.316	175.789
			242.462	103.464
			242.609	41.7093
			242.755	52.9974
			242.901	85.6203
			243.048	111.461
			243.194	143.351
			243.34	207.114
			243.487	329.967
			243.633	499.62
			243.779	566.825
			243.926	582.954
			244.072	634.212
			244.218	616.438
			244.365	526.217
			244.511	423.83
			244.657	359.656
			244.804	348.601
			244.95	401.283
			245.096	456.82
			245.242	485.32
			245.389	531.173
			245.535	572.024
			245.681	485.973
			245.828	328.58
			245.974	277.481
			246.12	330.132
			246.267	465.925
			246.413	579.355
			246.559	557.521
			246.706	456.265
			246.852	338.641
			246.998	242.91
			247.145	217.506
			247.291	217.61
			247.437	203.137
			247.584	218.609
			247.73	238.077
			247.876	177.977
			248.023	83.734
			248.169	20.8268
			248.315	8.31367
			248.461	44.1046
			248.608	8.62851
			248.754	-137.134
			248.9	-257.521
			249.047	-250.734
			249.193	-168.078
			249.339	-58.4242
			249.486	20.8938
			249.632	74.1731
			249.778	144.648
			249.925	217.403
			250.071	246.947
			250.217	184.664
			250.364	135.836
			250.51	145.868
			250.656	160.086
			250.803	134.255
			250.949	68.4805
			251.095	56.6535
			251.242	120.293
			251.388	134.262
			251.534	56.7133
			251.681	2.01133
			251.827	51.6906
			251.973	122.55
			252.119	135.25
			252.266	133.942
			252.412	99.7833
			252.558	14.0264
			252.705	-40.7257
			252.851	25.8744
			252.997	195.469
			253.144	390.582
			253.29	527.579
			253.436	531.644
			253.583	433.069
			253.729	308.993
			253.875	249.375
			254.022	308.293
			254.168	333.719
			254.314	254.986
			254.461	131.371
			254.607	63.3353
			254.753	98.2958
			254.9	155.872
			255.046	224.212
			255.192	225.098
			255.338	212.316
			255.485	226.096
			255.631	252.395
			255.777	228.385
			255.924	81.4776
			256.07	-38.9293
			256.216	-68.5957
			256.363	-99.2633
			256.509	-125.601
			256.655	-52.8833
			256.802	1.06063
			256.948	33.4029
			257.094	63.7038
			257.241	21.6537
			257.387	-29.9318
			257.533	-8.72479
			257.68	80.5443
			257.826	207.29
[truncated: 50 more rows]

## Sheet: Figure 1g
Figure 1g
Binding Energy (eV)	Raw Intensity (arb. units)	Peak Sum Intensity (arb. units)	Background Intensity (arb. units)	Peak 1 Intensity (arb. units)	Peak 2 Intensity (arb. units)	Peak 3 Intensity (arb. units)	Peak 4 Intensity (arb. units)	Peak 5 Intensity (arb. units)
408.3	16943.5
408.2	16951.2
408.1	17132.7
408	17129.8
407.9	17175.8
407.8	17020.1
407.7	17021.5
407.6	17175.2
407.5	16993.1
407.4	17119
407.3	17198
407.2	17024.1
407.1	16744.8
407	16916.3
406.9	17200.5
406.8	16939.3
406.7	16781.1
406.6	16751.1
406.5	16315.5
406.4	16055
406.3	16867.3
406.2	17141
406.1	16814.6
406	16483.1
405.9	16297.7
405.8	16362.2
405.7	16482.4
405.6	16354.4
405.5	16212.1
405.4	16028.1
405.3	16475.3
405.2	16100.9
405.1	16115.8
405	15938.6
404.9	15649.7
404.8	15961.6
404.7	15921.8
404.6	15683.1
404.5	15709.1
404.4	15349.5
404.3	15417.6
404.2	15088.8
404.1	15420.4
404	15243.8
403.9	15181.7
403.8	15206.7
403.7	14961
403.6	14865.6
403.5	15059
403.4	15231.3
403.3	14970.3
403.2	14681
403.1	14814.3
403	14727.3	14957.3	14727.3	14957.2	14727.3	14727.3	14727.3	14727.4
402.9	14989.6	14957.9	14706.7	14957.7	14706.7	14706.7	14706.7	14706.8
402.8	15145.2	14963.8	14686	14963.5	14686	14686	14686	14686.3
402.7	14854	14977.4	14665.4	14976.8	14665.4	14665.4	14665.4	14666
402.6	14614	15001.9	14644.8	15000.8	14644.8	14644.8	14644.8	14645.9
402.5	15022.5	15042	14624.1	15039.9	14624.1	14624.1	14624.1	14626.2
402.4	15038.4	15104	14603.5	15100.2	14603.5	14603.5	14603.5	14607.2
402.3	14985.8	15196.3	14582.9	15189.7	14582.9	14582.9	14582.9	14589.5
402.2	15170.2	15329.7	14562.2	15318.3	14562.2	14562.2	14562.2	14573.6
402.1	15374.4	15518.2	14541.6	15498.9	14541.6	14541.6	14541.6	14560.9
402	15655.1	15778.1	14521	15746.2	14521	14521	14521	14552.8
401.9	15539.2	16128.9	14500.3	16077.5	14500.4	14500.3	14500.3	14551.8
401.8	15974.8	16592.2	14479.7	16510.9	14479.8	14479.7	14479.7	14561
401.7	16520.8	17190.7	14459.1	17065	14459.2	14459.1	14459.1	14584.7
401.6	17286.2	17947.6	14438.5	17757.5	14438.6	14438.5	14438.5	14628.3
401.5	18553.8	18883.2	14417.8	18602.3	14418.3	14417.8	14417.8	14698.3
401.4	19823	20013.9	14397.2	19607.6	14398.1	14397.2	14397.2	14802.5
401.3	21140.6	21348.5	14376.5	20773.8	14378.6	14376.5	14376.5	14949.3
401.2	22732.5	22885.8	14355.9	22090.2	14360	14355.9	14355.9	15147.4
401.1	24748	24613.5	14335.3	23535.7	14343.4	14335.3	14335.3	15405
401	26875.6	26504	14314.6	25074.6	14330.3	14314.6	14314.6	15728.5
400.9	29213.9	28515.3	14294	26658.6	14323.4	14294	14294	16121.4
400.8	31176.3	30590.6	14273.4	28227.2	14327	14273.4	14273.4	16583.2
400.7	33383.5	32659.8	14252.8	29709.4	14348.2	14252.8	14252.8	17107.7
400.6	34816	34645.6	14232.1	31028.9	14397.6	14232.1	14232.1	17683.3
400.5	36644	36465.5	14211.5	32106.4	14490.7	14211.5	14211.5	18291.4
400.4	37782.4	38044.4	14190.9	32869.1	14649.6	14190.9	14190.9	18907.5
400.3	38478	39325.5	14170.2	33259.4	14903.9	14170.2	14170.2	19502.7
400.2	39345.9	40282.8	14149.6	33245.1	15291.7	14149.6	14149.6	20045.1
400.1	40139.8	40931.4	14129	32825.8	15860.1	14129	14129	20503.4
400	40400.8	41327.4	14108.3	32032.7	16662.8	14108.5	14108.4	20848.4
399.9	40730.5	41562.2	14087.7	30922.7	17757.2	14088.1	14087.8	21057.2
399.8	41685.5	41749.1	14067.1	29568.3	19198.9	14068.1	14067.2	21114.8
399.7	42511.4	42007.4	14046.4	28048.7	21032.6	14049.1	14046.7	21016
399.6	42492.2	42447.3	14025.8	26440.4	23285.5	14032.2	14026.3	20766
399.5	44138.4	43153.1	14005.2	24814.6	25953.3	14019.8	14006.3	20379.7
399.4	45886.5	44171.2	13984.5	23232.3	28993.5	14016.4	13986.9	19880.2
399.3	47088.3	45500.7	13963.9	21742	32318.5	14030.7	13968.7	19296.4
399.2	47997.1	47090.8	13943.3	20379.9	35794	14077.2	13952.7	18660.1
399.1	49760.5	48848.8	13922.6	19167.6	39248.1	14180.3	13940.6	18002.7
399	50850.4	50651.5	13902	18116	42477.6	14377.3	13935.3	17353.4
398.9	51904	52369.6	13881.4	17225.1	45270.6	14721.5	13941.4	16736.5
398.8	52838.1	53892.6	13860.7	16486.7	47427.6	15284.5	13966.2	16170.5
398.7	54189.6	55152.3	13840.1	15887.2	48785	16152.6	14020.2	15667.6
398.6	55665.4	56140.2	13819.5	15409.1	49236.4	17420.6	14118.6	15233.4
398.5	56460.1	56907.2	13798.9	15033.7	48743.8	19174.4	14282.1	14868.6
398.4	57382.6	57552	13778.2	14742.8	47344.5	21470.2	14537.6	14569.8
398.3	58615.5	58191.7	13757.6	14519.1	45146	24308.6	14918	14330.4
398.2	59602	58925.4	13737	14347.7	42312.6	27609.2	15461.4	14142.3
398.1	60035.9	59800.2	13716.3	14216	39041.8	31201.7	16209.1	13996.8
398	61539.8	60785.8	13695.7	14113.6	35546.4	34822.7	17200.3	13885.5
397.9	62265.5	61774	13675	14032.7	32028.6	38145.1	18467	13800.7
397.8	62579.8	62597.6	13654.4	13967	28662.4	40823	20027.1	13735.7
397.7	62898.6	63069	13633.8	13912.2	25581.9	42549.1	21875.6	13685.3
397.6	62294.1	63025.2	13613.2	13865	22872.9	43114	23981	13645
397.5	61854.1	62365.1	13592.5	13823	20578.7	42444.5	26277.2	13611.8
397.4	61352.9	61070.3	13571.9	13784.8	18703.2	40620.8	28665.7	13583.3
397.3	59196.3	59201.8	13551.3	13749.3	17220.4	37859.9	31019.3	13557.9
397.2	56868.8	56877.4	13530.6	13715.8	16085.1	34473.1	33191.6	13534.4
397.1	54251.8	54234.9	13510	13683.8	15241.1	30804.7	35033.3	13512.1
397	52109.4	51403.1	13489.4	13653	14631.5	27180.2	36405.4	13490.5
396.9	49335.9	48476.5	13468.7	13623.1	14202.3	23858	37198.7	13469.3
396.8	46532.9	45509.6	13448.1	13594	13906.8	21005.5	37347.3	13448.4
396.7	42744.8	42525.5	13427.5	13565.7	13706.7	18697.9	36837.4	13427.6
396.6	39511.9	39528.5	13406.8	13537.9	13572.3	16929.8	35708.8	13406.9
396.5	36261.5	36527.6	13386.2	13510.7	13481.7	15643.6	34050.2	13386.2
396.4	32922.9	33545.6	13365.6	13484	13419.2	14752.1	31987	13365.6
396.3	30038.3	30624	13344.9	13457.6	13374.2	14161.3	29665.6	13344.9
396.2	27572.5	27821	13324.3	13431.7	13339.9	13785.2	27237	13324.3
396.1	25268.5	25198	13303.7	13406.2	13311.8	13553	24838.1	13303.7
396	23093.4	22814.8	13283	13381	13287.1	13412.4	22583.5	13283
395.9	20805	20715.9	13262.4	13356	13264.4	13326.7	20556	13262.4
395.8	19329.6	18926	13241.8	13331.4	13242.7	13272.4	18804.8	13241.8
395.7	17668.6	17448.5	13221.1	13307	13221.6	13235.1	17348.2	13221.1
395.6	16346	16266.7	13200.5	13282.8	13200.7	13206.6	16178.1	13200.5
395.5	15544.8	15350.9	13179.9	13258.8	13180	13182.5	15269.2	13179.9
395.4	15232.3	14662	13159.2	13235.1	13159.3	13160.3	14585.1	13159.2
395.3	14316.8	14158.3	13138.6	13211.5	13138.6	13139	14085	13138.6
395.2	13828	13799.3	13118	13188.1	13118	13118.1	13729	13118
395.1	13423	13548.5	13097.4	13164.8	13097.4	13097.4	13481	13097.4
395	13244.6	13376	13076.7	13141.7	13076.7	13076.7	13311	13076.7
394.9	12977.6	13257.9	13056.1	13118.7	13056.1	13056.1	13195.2	13056.1
394.8	12886	13176.2	13035.5	13095.9	13035.5	13035.5	13115.8	13035.5
394.7	12964.6	13118.3	13014.8	13073.1	13014.8	13014.8	13060	13014.8
394.6	12641.9	13075.1	12994.2	13050.5	12994.2	12994.2	13018.9	12994.2
394.5	12688.7	13041	12973.6	13027.9	12973.6	12973.6	12986.7	12973.6
394.4	12385	13012.3	12952.9	13005.5	12952.9	12952.9	12959.7	12952.9
394.3	12451.1	12986.5	12932.3	12983.1	12932.3	12932.3	12935.7	12932.3
394.2	12363.3	12962.5	12911.7	12960.9	12911.7	12911.7	12913.3	12911.7
394.1	12424.7	12939.5	12891	12938.7	12891	12891	12891.8	12891
394	12369.6	12916.9	12870.4	12916.6	12870.4	12870.4	12870.8	12870.4
393.9	12514.1	12894.7	12849.8	12894.5	12849.8	12849.8	12849.9	12849.8
393.8	12614.2	12872.6	12829.1	12872.5	12829.1	12829.1	12829.2	12829.1
393.7	12637.6	12850.6	12808.5	12850.6	12808.5	12808.5	12808.5	12808.5
393.6	12533.4	12828.7	12787.9	12828.7	12787.9	12787.9	12787.9	12787.9
393.5	12516.7	12806.9	12767.2	12806.9	12767.2	12767.2	12767.2	12767.2
393.4	12128.4	12785.1	12746.6	12785.1	12746.6	12746.6	12746.6	12746.6
393.3	12154.8	12763.4	12726	12763.4	12726	12726	12726	12726
393.2	12074.6	12741.8	12705.3	12741.8	12705.3	12705.3	12705.3	12705.3
393.1	12087.7	12720.1	12684.7	12720.1	12684.7	12684.7	12684.7	12684.7
393	11927.9	12698.5	12664.1	12698.5	12664.1	12664.1	12664.1	12664.1
392.9	12258.2	12677	12643.4	12677	12643.4	12643.4	12643.4	12643.4
392.8	12278.8	12655.5	12622.8	12655.5	12622.8	12622.8	12622.8	12622.8
392.7	12125.1	12634	12602.2	12634	12602.2	12602.2	12602.2	12602.2
392.6	12368.1	12612.5	12581.5	12612.5	12581.5	12581.5	12581.5	12581.5
392.5	12435.7	12591.1	12560.9	12591.1	12560.9	12560.9	12560.9	12560.9
392.4	12245.1	12569.7	12540.3	12569.7	12540.3	12540.3	12540.3	12540.3
392.3	12266.6	12548.4	12519.6	12548.4	12519.6	12519.6	12519.6	12519.6
392.2	12327.3	12527	12499	12527	12499	12499	12499	12499
392.1	12235.5	12505.7	12478.4	12505.7	12478.4	12478.4	12478.4	12478.4
392	12331.7	12484.4	12457.8	12484.4	12457.8	12457.8	12457.8	12457.8
391.9	12424.7	12463.2	12437.1	12463.2	12437.1	12437.1	12437.1	12437.1
391.8	12143.9	12441.9	12416.5	12441.9	12416.5	12416.5	12416.5	12416.5
391.7	11830.7	12420.7	12395.9	12420.7	12395.9	12395.9	12395.9	12395.9
391.6	12066.1	12399.5	12375.2	12399.5	12375.2	12375.2	12375.2	12375.2
391.5	12081.1	12378.3	12354.6	12378.3	12354.6	12354.6	12354.6	12354.6
391.4	12073.1	12357.2	12334	12357.2	12334	12334	12334	12334
391.3	12138.8	12336	12313.3	12336	12313.3	12313.3	12313.3	12313.3
391.2	12244.5	12314.9	12292.7	12314.9	12292.7	12292.7	12292.7	12292.7
391.1	12397.3	12293.8	12272.1	12293.8	12272.1	12272.1	12272.1	12272.1
391	12169.1	12272.7	12251.4	12272.7	12251.4	12251.4	12251.4	12251.4
390.9	12060.8	12251.6	12230.8	12251.6	12230.8	12230.8	12230.8	12230.8
390.8	12160.9	12230.5	12210.2	12230.5	12210.2	12210.2	12210.2	12210.2
390.7	12145.3	12209.5	12189.5	12209.5	12189.5	12189.5	12189.5	12189.5
390.6	12325.3	12188.5	12168.9	12188.5	12168.9	12168.9	12168.9	12168.9
390.5	12393.3	12167.4	12148.3	12167.4	12148.3	12148.3	12148.3	12148.3
390.4	11972.1	12146.4	12127.6	12146.4	12127.6	12127.6	12127.6	12127.6
390.3	12107	12125.4	12107	12125.4	12107	12107	12107	12107

## Sheet: Figure 2a
Figure 2a
Adsorption Isotherm	Equilibrium Concentration (ppm)	Adsorption Capacity (mg/g)	Standard Deviation		Langmuir Isotherm Fitting	Ce	Ce/Qe
	0.06933	199.861	0.03049			0.06933	0.000346907
	0.56643	598.867	0.0244			0.56643	0.000945841
	12.0467	975.907	0.15144			12.0467	0.01234
	149.383	1101.23	11.7724			149.383	0.13565
	2130.92	1738.17	23.4509			2130.92	1.22596
	3955.13	2089.73	32.005			3955.13	1.89265

## Sheet: Figure 2b
Figure 2b
	Time (h)	Concentration (ppm)
pH=2	0	100
	0.5	0.748
	1	0.4867
	3	0.3561
	6	0.2466
	12	0.2524
	24	0.2582
pH=4	0	100
	0.5	0.383
	1	0.3178
	3	0.2194
	6	0.1869
	12	0.1554
	24	0.1329
pH=7	0	100
	0.5	0.0547
	1	0.0576
	3	0.0343
	6	0.0309
	12	0.0317
	24	0.0104
pH=9	0	100
	0.5	23.1349
	1	14.4011
	3	3.6228
	6	0.2213
	12	0.0899
	24	0.0572

## Sheet: Figure 2c
Figure 2c
Pimidaz-CN-A	Equilibrium Concentration (ppm)	Adsorption Capacity (mg/g)
	0.2253	199.549
	22.8088	554.382
	157.13	685.74
	363.515	672.97
	488.765	822.47
Ppyridi-CN-A	0.7245	198.51
	1.5073	596.985
	114.68	770.64
	265.02	869.96
	459.815	880.37
Ptriaz-CN-A	0.1237	199.75
	0.6513	598.7
	16.1075	967.79
	168.316	1063.37
	346.475	1107.05

## Sheet: Figure 2d
Figure 2d
Ptriaz-CN-A			Ptriaz-CN-A (Cu)			Ptriaz-CN-A (Pt)			Ptriaz-CN-A (Au)
2 Theta (degree)	Intensity (a.u.)		2 Theta (degree)	Intensity (a.u.)		2 Theta (degree)	Intensity (a.u.)		2 Theta (degree)	Intensity (a.u.)
3	57		3	49		3	24		3	416.667
3.02	57		3.02	49		3.02	24		3.02	383.333
3.04	57		3.04	49		3.04	24		3.04	308.333
3.06	57		3.06	49		3.06	24		3.06	375
3.08	57		3.08	50		3.08	25		3.08	325
3.1	57		3.1	50		3.1	25		3.1	350
3.12	56		3.12	51		3.12	25		3.12	400
3.14	55		3.14	51		3.14	24		3.14	266.667
3.16	54		3.16	51		3.16	23		3.16	408.333
3.18	54		3.18	50		3.18	22		3.18	308.333
3.2	54		3.2	49		3.2	22		3.2	258.333
3.22	55		3.22	48		3.22	22		3.22	225
3.24	56		3.24	47		3.24	22		3.24	325
3.26	58		3.26	46		3.26	22		3.26	366.667
3.28	60		3.28	46		3.28	22		3.28	283.333
3.3	61		3.3	46		3.3	22		3.3	308.333
3.32	61		3.32	46		3.32	23		3.32	358.333
3.34	60		3.34	46		3.34	23		3.34	225
3.36	58		3.36	46		3.36	24		3.36	291.667
3.38	57		3.38	46		3.38	24		3.38	308.333
3.4	55		3.4	46		3.4	23		3.4	325
3.42	53		3.42	46		3.42	22		3.42	233.333
3.44	52		3.44	46		3.44	20		3.44	300
3.46	51		3.46	46		3.46	19		3.46	358.333
3.48	49		3.48	45		3.48	18		3.48	283.333
3.5	48		3.5	44		3.5	18		3.5	325
3.52	47		3.52	44		3.52	18		3.52	325
3.54	46		3.54	43		3.54	19		3.54	241.667
3.56	46		3.56	43		3.56	19		3.56	225
3.58	46		3.58	42		3.58	20		3.58	225
3.6	47		3.6	42		3.6	21		3.6	300
3.62	48		3.62	41		3.62	21		3.62	250
3.64	49		3.64	41		3.64	22		3.64	291.667
3.66	50		3.66	41		3.66	22		3.66	283.333
3.68	51		3.68	40		3.68	23		3.68	250
3.7	51		3.7	40		3.7	23		3.7	300
3.72	50		3.72	40		3.72	22		3.72	325
3.74	49		3.74	40		3.74	22		3.74	266.667
3.76	48		3.76	40		3.76	21		3.76	225
3.78	47		3.78	40		3.78	21		3.78	358.333
3.8	46		3.8	40		3.8	20		3.8	241.667
3.82	45		3.82	40		3.82	20		3.82	275
3.84	45		3.84	41		3.84	21		3.84	333.333
3.86	45		3.86	41		3.86	21		3.86	200
3.88	46		3.88	42		3.88	21		3.88	266.667
3.9	47		3.9	43		3.9	21		3.9	283.333
3.92	47		3.92	43		3.92	21		3.92	216.667
3.94	47		3.94	43		3.94	21		3.94	291.667
3.96	46		3.96	43		3.96	21		3.96	216.667
3.98	45		3.98	42		3.98	21		3.98	325
4	44		4	41		4	21		4	250
4.02	43		4.02	40		4.02	22		4.02	250
4.04	41		4.04	39		4.04	22		4.04	275
4.06	40		4.06	39		4.06	21		4.06	250
4.08	39		4.08	39		4.08	21		4.08	291.667
4.1	39		4.1	40		4.1	20		4.1	208.333
4.12	39		4.12	41		4.12	19		4.12	250
4.14	40		4.14	42		4.14	19		4.14	216.667
4.16	41		4.16	43		4.16	20		4.16	266.667
4.18	42		4.18	43		4.18	21		4.18	216.667
4.2	43		4.2	43		4.2	23		4.2	275
4.22	43		4.22	42		4.22	24		4.22	241.667
4.24	43		4.24	42		4.24	24		4.24	333.333
4.26	42		4.26	42		4.26	24		4.26	191.667
4.28	42		4.28	42		4.28	23		4.28	316.667
4.3	41		4.3	42		4.3	23		4.3	233.333
4.32	41		4.32	42		4.32	22		4.32	241.667
4.34	41		4.34	42		4.34	22		4.34	216.667
4.36	42		4.36	42		4.36	22		4.36	283.333
4.38	43		4.38	42		4.38	22		4.38	150
4.4	44		4.4	42		4.4	22		4.4	150
4.42	44		4.42	41		4.42	21		4.42	241.667
4.44	43		4.44	40		4.44	20		4.44	333.333
4.46	41		4.46	39		4.46	19		4.46	283.333
4.48	39		4.48	39		4.48	18		4.48	200
4.5	37		4.5	39		4.5	17		4.5	191.667
4.52	36		4.52	39		4.52	16		4.52	266.667
4.54	35		4.54	39		4.54	16		4.54	250
4.56	35		4.56	39		4.56	17		4.56	191.667
4.58	36		4.58	39		4.58	18		4.58	275
4.6	37		4.6	38		4.6	19		4.6	250
4.62	38		4.62	38		4.62	20		4.62	241.667
4.64	39		4.64	38		4.64	21		4.64	275
4.66	39		4.66	39		4.66	21		4.66	325
4.68	39		4.68	40		4.68	20		4.68	283.333
4.7	39		4.7	41		4.7	19		4.7	233.333
4.72	39		4.72	41		4.72	17		4.72	316.667
4.74	39		4.74	41		4.74	16		4.74	258.333
4.76	39		4.76	40		4.76	15		4.76	258.333
4.78	39		4.78	38		4.78	15		4.78	325
4.8	39		4.8	36		4.8	16		4.8	208.333
4.82	39		4.82	35		4.82	18		4.82	233.333
4.84	39		4.84	34		4.84	19		4.84	208.333
4.86	38		4.86	34		4.86	20		4.86	233.333
4.88	38		4.88	34		4.88	21		4.88	250
4.9	38		4.9	34		4.9	21		4.9	216.667
4.92	38		4.92	35		4.92	20		4.92	308.333
4.94	38		4.94	36		4.94	19		4.94	366.667
4.96	38		4.96	37		4.96	18		4.96	333.333
4.98	39		4.98	38		4.98	18		4.98	208.333
5	39		5	39		5	18		5	191.667
5.02	39		5.02	40		5.02	18		5.02	266.667
5.04	38		5.04	41		5.04	19		5.04	208.333
5.06	38		5.06	42		5.06	19		5.06	200
5.08	38		5.08	42		5.08	19		5.08	208.333
5.1	39		5.1	42		5.1	20		5.1	191.667
5.12	40		5.12	42		5.12	20		5.12	300
5.14	41		5.14	41		5.14	21		5.14	275
5.16	41		5.16	40		5.16	21		5.16	216.667
5.18	41		5.18	39		5.18	20		5.18	175
5.2	40		5.2	39		5.2	19		5.2	225
5.22	38		5.22	39		5.22	18		5.22	233.333
5.24	36		5.24	40		5.24	17		5.24	225
5.26	34		5.26	41		5.26	17		5.26	158.333
5.28	33		5.28	42		5.28	16		5.28	258.333
5.3	33		5.3	43		5.3	16		5.3	175
5.32	33		5.32	43		5.32	16		5.32	275
5.34	34		5.34	42		5.34	16		5.34	275
5.36	35		5.36	41		5.36	16		5.36	191.667
5.38	36		5.38	40		5.38	16		5.38	266.667
5.4	37		5.4	39		5.4	17		5.4	316.667
5.42	37		5.42	39		5.42	17		5.42	208.333
5.44	37		5.44	39		5.44	18		5.44	175
5.46	37		5.46	40		5.46	18		5.46	258.333
5.48	37		5.48	40		5.48	18		5.48	225
5.5	36		5.5	40		5.5	18		5.5	225
5.52	36		5.52	39		5.52	18		5.52	191.667
5.54	36		5.54	38		5.54	19		5.54	233.333
5.56	36		5.56	37		5.56	19		5.56	191.667
5.58	37		5.58	37		5.58	19		5.58	191.667
5.6	37		5.6	37		5.6	19		5.6	241.667
5.62	37		5.62	38		5.62	20		5.62	291.667
5.64	37		5.64	39		5.64	20		5.64	208.333
5.66	37		5.66	40		5.66	20		5.66	183.333
5.68	37		5.68	41		5.68	20		5.68	275
5.7	37		5.7	42		5.7	19		5.7	266.667
5.72	36		5.72	43		5.72	18		5.72	233.333
5.74	35		5.74	43		5.74	17		5.74	183.333
5.76	34		5.76	43		5.76	16		5.76	266.667
5.78	33		5.78	43		5.78	15		5.78	200
5.8	32		5.8	42		5.8	14		5.8	250
5.82	32		5.82	42		5.82	14		5.82	333.333
5.84	32		5.84	41		5.84	14		5.84	191.667
5.86	33		5.86	41		5.86	15		5.86	258.333
5.88	34		5.88	41		5.88	16		5.88	233.333
5.9	35		5.9	41		5.9	16		5.9	266.667
5.92	35		5.92	41		5.92	17		5.92	283.333
5.94	35		5.94	41		5.94	18		5.94	283.333
5.96	34		5.96	40		5.96	19		5.96	258.333
5.98	33		5.98	40		5.98	20		5.98	291.667
6	32		6	39		6	20		6	233.333
6.02	31		6.02	39		6.02	20		6.02	183.333
6.04	30		6.04	39		6.04	19		6.04	266.667
6.06	30		6.06	40		6.06	19		6.06	316.667
6.08	30		6.08	40		6.08	19		6.08	241.667
6.1	31		6.1	40		6.1	20		6.1	308.333
6.12	32		6.12	40		6.12	21		6.12	183.333
6.14	33		6.14	40		6.14	22		6.14	233.333
6.16	33		6.16	39		6.16	22		6.16	200
6.18	33		6.18	39		6.18	22		6.18	241.667
6.2	32		6.2	39		6.2	21		6.2	241.667
6.22	32		6.22	40		6.22	20		6.22	225
6.24	32		6.24	41		6.24	19		6.24	250
6.26	32		6.26	43		6.26	18		6.26	250
6.28	33		6.28	44		6.28	17		6.28	158.333
6.3	33		6.3	45		6.3	17		6.3	208.333
6.32	33		6.32	45		6.32	17		6.32	258.333
6.34	34		6.34	44		6.34	17		6.34	250
6.36	34		6.36	43		6.36	17		6.36	225
6.38	34		6.38	42		6.38	17		6.38	258.333
6.4	35		6.4	41		6.4	17		6.4	225
6.42	35		6.42	41		6.42	18		6.42	216.667
6.44	36		6.44	41		6.44	19		6.44	216.667
6.46	37		6.46	41		6.46	20		6.46	191.667
6.48	37		6.48	41		6.48	20		6.48	191.667
6.5	37		6.5	42		6.5	20		6.5	250
6.52	36		6.52	42		6.52	19		6.52	275
6.54	35		6.54	42		6.54	18		6.54	208.333
6.56	34		6.56	42		6.56	17		6.56	250
6.58	33		6.58	42		6.58	16		6.58	200
6.6	32		6.6	42		6.6	16		6.6	225
6.62	32		6.62	42		6.62	16		6.62	208.333
6.64	32		6.64	42		6.64	17		6.64	250
6.66	32		6.66	42		6.66	17		6.66	241.667
6.68	33		6.68	42		6.68	18		6.68	233.333
6.7	34		6.7	42		6.7	18		6.7	233.333
6.72	35		6.72	42		6.72	18		6.72	191.667
6.74	36		6.74	42		6.74	19		6.74	241.667
6.76	37		6.76	42		6.76	19		6.76	200
6.78	37		6.78	41		6.78	19		6.78	275
6.8	36		6.8	41		6.8	20		6.8	241.667
6.82	34		6.82	40		6.82	20		6.82	341.667
6.84	32		6.84	40		6.84	20		6.84	250
6.86	30		6.86	41		6.86	20		6.86	200
6.88	29		6.88	42		6.88	21		6.88	225
6.9	29		6.9	43		6.9	22		6.9	166.667
6.92	29		6.92	44		6.92	23		6.92	291.667
6.94	30		6.94	44		6.94	24		6.94	250
6.96	32		6.96	44		6.96	25		6.96	233.333
6.98	33		6.98	44		6.98	25		6.98	283.333
7	34		7	44		7	25		7	241.667
7.02	34		7.02	44		7.02	24		7.02	208.333
7.04	33		7.04	45		7.04	22		7.04	241.667
7.06	32		7.06	46		7.06	21		7.06	275
7.08	32		7.08	47		7.08	20		7.08	241.667
7.1	32		7.1	47		7.1	19		7.1	308.333
7.12	33		7.12	47		7.12	19		7.12	175
7.14	34		7.14	46		7.14	19		7.14	216.667
7.16	35		7.16	45		7.16	19		7.16	275
7.18	36		7.18	44		7.18	19		7.18	166.667
7.2	36		7.2	44		7.2	19		7.2	233.333
7.22	36		7.22	44		7.22	19		7.22	183.333
7.24	36		7.24	44		7.24	19		7.24	250
7.26	36		7.26	44		7.26	20		7.26	258.333
7.28	37		7.28	45		7.28	21		7.28	241.667
7.3	37		7.3	45		7.3	22		7.3	233.333
7.32	37		7.32	46		7.32	23		7.32	275
7.34	37		7.34	47		7.34	23		7.34	266.667
7.36	37		7.36	47		7.36	23		7.36	316.667
7.38	37		7.38	48		7.38	23		7.38	166.667
7.4	36		7.4	49		7.4	24		7.4	225
7.42	36		7.42	49		7.42	24		7.42	300
7.44	35		7.44	48		7.44	25		7.44	308.333
7.46	35		7.46	47		7.46	25		7.46	275
7.48	35		7.48	45		7.48	25		7.48	316.667
7.5	35		7.5	43		7.5	24		7.5	225
7.52	35		7.52	40		7.52	23		7.52	250
7.54	35		7.54	38		7.54	22		7.54	283.333
7.56	35		7.56	37		7.56	21		7.56	266.667
7.58	35		7.58	37		7.58	21		7.58	241.667
7.6	35		7.6	39		7.6	21		7.6	216.667
7.62	35		7.62	41		7.62	22		7.62	258.333
7.64	35		7.64	44		7.64	22		7.64	233.333
7.66	35		7.66	47		7.66	22		7.66	125
7.68	35		7.68	49		7.68	23		7.68	258.333
7.7	35		7.7	50		7.7	23		7.7	250
7.72	35		7.72	50		7.72	24		7.72	300
7.74	35		7.74	49		7.74	25		7.74	291.667
7.76	35		7.76	47		7.76	25		7.76	183.333
7.78	34		7.78	46		7.78	26		7.78	291.667
7.8	33		7.8	45		7.8	26		7.8	241.667
7.82	33		7.82	45		7.82	26		7.82	241.667
7.84	32		7.84	45		7.84	26		7.84	266.667
7.86	31		7.86	46		7.86	26		7.86	300
7.88	30		7.88	47		7.88	27		7.88	250
7.9	30		7.9	48		7.9	27		7.9	266.667
7.92	30		7.92	48		7.92	28		7.92	316.667
7.94	31		7.94	48		7.94	28		7.94	175
7.96	33		7.96	47		7.96	28		7.96	250
7.98	35		7.98	46		7.98	27		7.98	291.667
8	37		8	46		8	26		8	308.333
8.02	39		8.02	45		8.02	24		8.02	325
8.04	40		8.04	45		8.04	23		8.04	300
8.06	40		8.06	45		8.06	22		8.06	308.333
8.08	39		8.08	46		8.08	22		8.08	358.333
8.1	38		8.1	46		8.1	22		8.1	300
8.12	36		8.12	46		8.12	22		8.12	233.333
8.14	35		8.14	46		8.14	22		8.14	225
8.16	34		8.16	46		8.16	22		8.16	291.667
8.18	34		8.18	46		8.18	22		8.18	275
8.2	34		8.2	46		8.2	22		8.2	250
8.22	34		8.22	46		8.22	23		8.22	233.333
8.24	34		8.24	46		8.24	24		8.24	233.333
8.26	34		8.26	47		8.26	25		8.26	200
8.28	33		8.28	48		8.28	26		8.28	300
8.3	33		8.3	50		8.3	26		8.3	275
8.32	32		8.32	51		8.32	26		8.32	250
8.34	32		8.34	52		8.34	26		8.34	241.667
8.36	33		8.36	53		8.36	25		8.36	250
8.38	34		8.38	53		8.38	25		8.38	308.333
8.4	35		8.4	53		8.4	25		8.4	275
8.42	36		8.42	52		8.42	25		8.42	283.333
8.44	37		8.44	50		8.44	26		8.44	166.667
8.46	37		8.46	49		8.46	26		8.46	300
8.48	36		8.48	48		8.48	26		8.48	300
8.5	35		8.5	48		8.5	26		8.5	250
8.52	34		8.52	49		8.52	25		8.52	291.667
8.54	33		8.54	49		8.54	25		8.54	258.333
8.56	32		8.56	49		8.56	25		8.56	300
8.58	31		8.58	49		8.58	26		8.58	375
8.6	31		8.6	48		8.6	27		8.6	300
8.62	31		8.62	48		8.62	29		8.62	283.333
8.64	31		8.64	47		8.64	31		8.64	258.333
8.66	32		8.66	47		8.66	32		8.66	283.333
8.68	34		8.68	47		8.68	33		8.68	283.333
8.7	36		8.7	47		8.7	33		8.7	216.667
8.72	38		8.72	48		8.72	32		8.72	225
8.74	40		8.74	50		8.74	30		8.74	283.333
8.76	41		8.76	51		8.76	28		8.76	308.333
8.78	42		8.78	52		8.78	27		8.78	350
8.8	42		8.8	52		8.8	26		8.8	333.333
8.82	41		8.82	52		8.82	26		8.82	258.333
8.84	39		8.84	51		8.84	26		8.84	233.333
8.86	37		8.86	50		8.86	27		8.86	341.667
8.88	36		8.88	50		8.88	27		8.88	275
8.9	36		8.9	50		8.9	27		8.9	283.333
8.92	37		8.92	50		8.92	27		8.92	400
8.94	39		8.94	51		8.94	27		8.94	225
8.96	41		8.96	52		8.96	27		8.96	175
8.98	42		8.98	53		8.98	26		8.98	283.333
9	42		9	53		9	26		9	200
9.02	41		9.02	53		9.02	25		9.02	350
9.04	39		9.04	53		9.04	25		9.04	258.333
9.06	36		9.06	53		9.06	25		9.06	316.667
9.08	34		9.08	53		9.08	25		9.08	366.667
9.1	33		9.1	53		9.1	26		9.1	191.667
9.12	33		9.12	54		9.12	26		9.12	283.333
9.14	34		9.14	55		9.14	27		9.14	216.667
9.16	36		9.16	56		9.16	27		9.16	325
9.18	38		9.18	57		9.18	27		9.18	300
9.2	40		9.2	57		9.2	27		9.2	308.333
9.22	41		9.22	56		9.22	27		9.22	266.667
9.24	42		9.24	54		9.24	27		9.24	375
9.26	42		9.26	52		9.26	27		9.26	308.333
9.28	41		9.28	50		9.28	27		9.28	283.333
9.3	40		9.3	49		9.3	27		9.3	325
9.32	39		9.32	48		9.32	27		9.32	383.333
9.34	38		9.34	48		9.34	27		9.34	366.667
9.36	38		9.36	49		9.36	27		9.36	408.333
9.38	39		9.38	50		9.38	27		9.38	250
9.4	40		9.4	51		9.4	27		9.4	266.667
9.42	41		9.42	51		9.42	28		9.42	275
9.44	41		9.44	51		9.44	29		9.44	283.333
9.46	40		9.46	51		9.46	30		9.46	250
9.48	39		9.48	51		9.48	30		9.48	300
9.5	37		9.5	51		9.5	30		9.5	275
9.52	36		9.52	51		9.52	30		9.52	241.667
9.54	35		9.54	51		9.54	29		9.54	300
9.56	35		9.56	51		9.56	29		9.56	191.667
9.58	36		9.58	52		9.58	29		9.58	300
9.6	37		9.6	53		9.6	30		9.6	316.667
9.62	38		9.62	54		9.62	31		9.62	316.667
9.64	39		9.64	55		9.64	31		9.64	325
9.66	39		9.66	55		9.66	31		9.66	233.333
9.68	40		9.68	55		9.68	30		9.68	241.667
9.7	40		9.7	55		9.7	29		9.7	341.667
9.72	40		9.72	55		9.72	28		9.72	200
9.74	40		9.74	56		9.74	27		9.74	316.667
9.76	41		9.76	57		9.76	27		9.76	350
9.78	41		9.78	58		9.78	26		9.78	241.667
9.8	42		9.8	58		9.8	26		9.8	333.333
9.82	42		9.82	58		9.82	26		9.82	225
9.84	42		9.84	57		9.84	26		9.84	241.667
9.86	41		9.86	56		9.86	26		9.86	233.333
9.88	40		9.88	55		9.88	27		9.88	408.333
9.9	39		9.9	54		9.9	28		9.9	283.333
9.92	38		9.92	53		9.92	29		9.92	325
9.94	38		9.94	52		9.94	29		9.94	291.667
9.96	39		9.96	52		9.96	29		9.96	250
9.98	41		9.98	52		9.98	28		9.98	300
10	43		10	51		10	27		10	291.667
10.02	45		10.02	51		10.02	26		10.02	241.667
10.04	46		10.04	51		10.04	26		10.04	408.333
10.06	46		10.06	50		10.06	27		10.06	316.667
10.08	45		10.08	50		10.08	28		10.08	391.667
10.1	43		10.1	50		10.1	30		10.1	383.333
10.12	42		10.12	51		10.12	32		10.12	300
10.14	40		10.14	52		10.14	33		10.14	358.333
10.16	39		10.16	52		10.16	34		10.16	308.333
10.18	39		10.18	53		10.18	34		10.18	183.333
10.2	39		10.2	53		10.2	33		10.2	283.333
10.22	40		10.22	53		10.22	33		10.22	341.667
10.24	41		10.24	54		10.24	32		10.24	258.333
10.26	41		10.26	54		10.26	31		10.26	316.667
10.28	42		10.28	55		10.28	31		10.28	216.667
10.3	42		10.3	55		10.3	30		10.3	333.333
10.32	42		10.32	55		10.32	30		10.32	358.333
10.34	43		10.34	54		10.34	30		10.34	316.667
10.36	43		10.36	54		10.36	31		10.36	208.333
10.38	43		10.38	54		10.38	32		10.38	316.667
10.4	42		10.4	54		10.4	32		10.4	241.667
10.42	40		10.42	54		10.42	33		10.42	233.333
10.44	39		10.44	54		10.44	33		10.44	283.333
10.46	38		10.46	54		10.46	32		10.46	283.333
10.48	38		10.48	54		10.48	32		10.48	225
10.5	39		10.5	54		10.5	31		10.5	350
10.52	40		10.52	54		10.52	30		10.52	316.667
10.54	41		10.54	54		10.54	29		10.54	266.667
10.56	41		10.56	54		10.56	29		10.56	308.333
10.58	41		10.58	54		10.58	29		10.58	308.333
10.6	41		10.6	53		10.6	29		10.6	300
10.62	40		10.62	52		10.62	29		10.62	308.333
10.64	40		10.64	51		10.64	29		10.64	250
10.66	39		10.66	50		10.66	29		10.66	383.333
10.68	39		10.68	49		10.68	29		10.68	350
10.7	39		10.7	49		10.7	30		10.7	258.333
10.72	39		10.72	49		10.72	30		10.72	208.333
10.74	40		10.74	50		10.74	30		10.74	258.333
10.76	41		10.76	51		10.76	30		10.76	333.333
10.78	41		10.78	52		10.78	30		10.78	225
10.8	42		10.8	52		10.8	30		10.8	241.667
10.82	42		10.82	52		10.82	31		10.82	300
10.84	42		10.84	52		10.84	31		10.84	350
10.86	42		10.86	52		10.86	31		10.86	266.667
10.88	43		10.88	52		10.88	32		10.88	241.667
10.9	43		10.9	52		10.9	32		10.9	350
10.92	44		10.92	53		10.92	32		10.92	416.667
10.94	44		10.94	54		10.94	32		10.94	258.333
10.96	44		10.96	55		10.96	31		10.96	300
10.98	43		10.98	55		10.98	31		10.98	316.667
11	41		11	54		11	31		11	200
11.02	40		11.02	53		11.02	30		11.02	275
11.04	39		11.04	52		11.04	29		11.04	216.667
11.06	39		11.06	52		11.06	28		11.06	325
11.08	39		11.08	52		11.08	27		11.08	258.333
11.1	39		11.1	52		11.1	27		11.1	391.667
11.12	40		11.12	53		11.12	28		11.12	316.667
11.14	40		11.14	53		11.14	29		11.14	333.333
11.16	40		11.16	54		11.16	30		11.16	283.333
11.18	40		11.18	55		11.18	31		11.18	216.667
11.2	39		11.2	56		11.2	31		11.2	275
11.22	38		11.22	58		11.22	31		11.22	183.333
11.24	38		11.24	59		11.24	31		11.24	341.667
11.26	38		11.26	60		11.26	31		11.26	266.667
11.28	39		11.28	60		11.28	31		11.28	183.333
11.3	40		11.3	60		11.3	31		11.3	283.333
11.32	41		11.32	59		11.32	32		11.32	275
11.34	41		11.34	57		11.34	33		11.34	325
11.36	42		11.36	55		11.36	34		11.36	325
11.38	42		11.38	53		11.38	34		11.38	258.333
11.4	42		11.4	52		11.4	34		11.4	208.333
11.42	43		11.42	51		11.42	33		11.42	266.667
11.44	43		11.44	51		11.44	31		11.44	333.333
11.46	44		11.46	51		11.46	30		11.46	241.667
11.48	45		11.48	51		11.48	29		11.48	275
11.5	45		11.5	51		11.5	28		11.5	258.333
11.52	45		11.52	51		11.52	28		11.52	383.333
11.54	45		11.54	51		11.54	28		11.54	308.333
11.56	44		11.56	51		11.56	29		11.56	275
11.58	44		11.58	51		11.58	30		11.58	275
11.6	43		11.6	52		11.6	31		11.6	325
11.62	42		11.62	53		11.62	32		11.62	283.333
11.64	41		11.64	54		11.64	33		11.64	308.333
11.66	40		11.66	55		11.66	35		11.66	258.333
11.68	40		11.68	55		11.68	36		11.68	258.333
11.7	41		11.7	55		11.7	36		11.7	325
11.72	42		11.72	55		11.72	36		11.72	308.333
11.74	44		11.74	55		11.74	35		11.74	333.333
11.76	45		11.76	55		11.76	34		11.76	200
11.78	46		11.78	56		11.78	33		11.78	283.333
11.8	47		11.8	57		11.8	33		11.8	275
11.82	47		11.82	58		11.82	33		11.82	258.333
11.84	47		11.84	58		11.84	34		11.84	308.333
11.86	48		11.86	58		11.86	35		11.86	358.333
11.88	48		11.88	58		11.88	36		11.88	341.667
11.9	48		11.9	57		11.9	36		11.9	283.333
11.92	48		11.92	57		11.92	36		11.92	333.333
11.94	47		11.94	56		11.94	35		11.94	250
11.96	46		11.96	55		11.96	34		11.96	300
11.98	46		11.98	54		11.98	33		11.98	225
12	45		12	54		12	31		12	333.333
12.02	45		12.02	54		12.02	30		12.02	283.333
12.04	44		12.04	55		12.04	29		12.04	241.667
12.06	44		12.06	56		12.06	29		12.06	300
12.08	45		12.08	57		12.08	29		12.08	283.333
12.1	46		12.1	58		12.1	30		12.1	258.333
12.12	48		12.12	58		12.12	31		12.12	308.333
12.14	49		12.14	58		12.14	32		12.14	225
12.16	49		12.16	57		12.16	32		12.16	358.333
12.18	49		12.18	56		12.18	33		12.18	241.667
12.2	47		12.2	54		12.2	34		12.2	233.333
12.22	46		12.22	53		12.22	34		12.22	333.333
12.24	44		12.24	53		12.24	35		12.24	300
12.26	42		12.26	53		12.26	36		12.26	333.333
12.28	41		12.28	54		12.28	36		12.28	275
12.3	41		12.3	55		12.3	36		12.3	266.667
12.32	42		12.32	56		12.32	36		12.32	233.333
12.34	44		12.34	57		12.34	36		12.34	266.667
12.36	46		12.36	57		12.36	35		12.36	275
12.38	48		12.38	57		12.38	35		12.38	333.333
12.4	49		12.4	56		12.4	34		12.4	275
12.42	50		12.42	56		12.42	33		12.42	358.333
12.44	50		12.44	56		12.44	32		12.44	300
12.46	50		12.46	56		12.46	31		12.46	325
12.48	49		12.48	56		12.48	30		12.48	241.667
12.5	47		12.5	56		12.5	30		12.5	250
12.52	45		12.52	55		12.52	31		12.52	275
12.54	43		12.54	55		12.54	32		12.54	316.667
12.56	41		12.56	55		12.56	33		12.56	350
12.58	40		12.58	55		12.58	34		12.58	258.333
12.6	40		12.6	56		12.6	35		12.6	316.667
12.62	41		12.62	56		12.62	35		12.62	208.333
12.64	43		12.64	56		12.64	35		12.64	283.333
12.66	44		12.66	56		12.66	35		12.66	283.333
12.68	45		12.68	55		12.68	34		12.68	258.333
12.7	46		12.7	54		12.7	34		12.7	241.667
12.72	46		12.72	54		12.72	34		12.72	258.333
12.74	45		12.74	54		12.74	33		12.74	308.333
12.76	45		12.76	55		12.76	33		12.76	275
12.78	44		12.78	56		12.78	33		12.78	291.667
12.8	44		12.8	56		12.8	33		12.8	233.333
12.82	44		12.82	57		12.82	34		12.82	358.333
12.84	43		12.84	58		12.84	35		12.84	300
12.86	43		12.86	58		12.86	37		12.86	325
12.88	43		12.88	58		12.88	38		12.88	350
12.9	44		12.9	58		12.9	39		12.9	250
12.92	44		12.92	57		12.92	39		12.92	266.667
12.94	45		12.94	57		12.94	38		12.94	233.333
12.96	46		12.96	56		12.96	37		12.96	300
12.98	46		12.98	56		12.98	35		12.98	300
13	47		13	56		13	34		13	366.667
13.02	48		13.02	57		13.02	34		13.02	308.333
13.04	48		13.04	58		13.04	34		13.04	300
13.06	48		13.06	60		13.06	35		13.06	375
13.08	48		13.08	61		13.08	37		13.08	308.333
13.1	47		13.1	62		13.1	38		13.1	366.667
13.12	46		13.12	62		13.12	39		13.12	233.333
13.14	45		13.14	62		13.14	39		13.14	275
13.16	44		13.16	61		13.16	39		13.16	241.667
13.18	44		13.18	59		13.18	38		13.18	291.667
13.2	44		13.2	58		13.2	37		13.2	225
13.22	45		13.22	56		13.22	35		13.22	275
13.24	45		13.24	55		13.24	34		13.24	216.667
13.26	46		13.26	55		13.26	33		13.26	258.333
13.28	47		13.28	55		13.28	33		13.28	250
13.3	47		13.3	56		13.3	33		13.3	325
13.32	47		13.32	58		13.32	33		13.32	208.333
13.34	47		13.34	59		13.34	34		13.34	316.667
13.36	47		13.36	61		13.36	35		13.36	291.667
13.38	47		13.38	62		13.38	36		13.38	316.667
13.4	47		13.4	62		13.4	36		13.4	283.333
13.42	47		13.42	61		13.42	36		13.42	258.333
13.44	47		13.44	59		13.44	35		13.44	275
13.46	47		13.46	57		13.46	34		13.46	325
13.48	47		13.48	56		13.48	33		13.48	291.667
13.5	47		13.5	55		13.5	33		13.5	275
13.52	47		13.52	55		13.52	33		13.52	450
13.54	47		13.54	56		13.54	34		13.54	258.333
13.56	47		13.56	57		13.56	36		13.56	283.333
13.58	48		13.58	58		13.58	37		13.58	308.333
13.6	49		13.6	59		13.6	38		13.6	316.667
13.62	50		13.62	59		13.62	38		13.62	258.333
13.64	51		13.64	58		13.64	37		13.64	291.667
13.66	52		13.66	57		13.66	36		13.66	241.667
13.68	52		13.68	56		13.68	35		13.68	291.667
13.7	51		13.7	55		13.7	34		13.7	275
13.72	49		13.72	53		13.72	33		13.72	325
13.74	47		13.74	52		13.74	33		13.74	341.667
13.76	45		13.76	52		13.76	33		13.76	308.333
13.78	43		13.78	52		13.78	34		13.78	325
13.8	42		13.8	52		13.8	34		13.8	300
13.82	42		13.82	53		13.82	34		13.82	225
13.84	43		13.84	54		13.84	34		13.84	233.333
13.86	45		13.86	55		13.86	33		13.86	375
13.88	46		13.88	56		13.88	32		13.88	366.667
13.9	48		13.9	56		13.9	31		13.9	266.667
13.92	50		13.92	56		13.92	31		13.92	316.667
13.94	51		13.94	55		13.94	31		13.94	266.667
13.96	52		13.96	55		13.96	32		13.96	316.667
13.98	52		13.98	54		13.98	34		13.98	241.667
14	52		14	54		14	36		14	233.333
14.02	52		14.02	55		14.02	38		14.02	350
14.04	51		14.04	55		14.04	39		14.04	391.667
14.06	51		14.06	56		14.06	39		14.06	325
14.08	51		14.08	57		14.08	39		14.08	208.333
14.1	52		14.1	58		14.1	38		14.1	316.667
14.12	52		14.12	59		14.12	37		14.12	316.667
14.14	52		14.14	59		14.14	37		14.14	266.667
14.16	51		14.16	58		14.16	36		14.16	366.667
14.18	51		14.18	57		14.18	36		14.18	225
14.2	51		14.2	57		14.2	35		14.2	233.333
14.22	52		14.22	56		14.22	35		14.22	316.667
14.24	54		14.24	56		14.24	34		14.24	191.667
14.26	55		14.26	56		14.26	33		14.26	208.333
14.28	56		14.28	55		14.28	33		14.28	283.333
14.3	56		14.3	55		14.3	33		14.3	300
14.32	57		14.32	54		14.32	33		14.32	300
14.34	57		14.34	54		14.34	34		14.34	283.333
14.36	58		14.36	54		14.36	34		14.36	341.667
14.38	58		14.38	54		14.38	35		14.38	341.667
14.4	58		14.4	55		14.4	37		14.4	350
14.42	57		14.42	55		14.42	39		14.42	350
14.44	55		14.44	56		14.44	41		14.44	258.333
14.46	54		14.46	57		14.46	43		14.46	258.333
14.48	52		14.48	58		14.48	44		14.48	200
14.5	51		14.5	60		14.5	45		14.5	266.667
14.52	50		14.52	61		14.52	45		14.52	325
14.54	49		14.54	63		14.54	45		14.54	308.333
14.56	49		14.56	64		14.56	44		14.56	291.667
14.58	50		14.58	64		14.58	43		14.58	275
14.6	50		14.6	64		14.6	41		14.6	283.333
14.62	51		14.62	63		14.62	38		14.62	233.333
14.64	51		14.64	62		14.64	36		14.64	266.667
14.66	51		14.66	61		14.66	34		14.66	300
14.68	52		14.68	61		14.68	33		14.68	341.667
14.7	53		14.7	61		14.7	33		14.7	241.667
14.72	54		14.72	61		14.72	33		14.72	266.667
14.74	55		14.74	62		14.74	34		14.74	300
14.76	56		14.76	62		14.76	35		14.76	300
14.78	56		14.78	62		14.78	36		14.78	283.333
14.8	56		14.8	61		14.8	37		14.8	291.667
14.82	56		14.82	60		14.82	37		14.82	325
14.84	55		14.84	58		14.84	37		14.84	308.333
14.86	55		14.86	57		14.86	37		14.86	266.667
14.88	55		14.88	56		14.88	37		14.88	291.667
14.9	56		14.9	55		14.9	37		14.9	175
14.92	57		14.92	55		14.92	36		14.92	325
14.94	58		14.94	56		14.94	36		14.94	333.333
14.96	59		14.96	57		14.96	36		14.96	283.333
14.98	59		14.98	58		14.98	36		14.98	258.333
15	58		15	59		15	36		15	166.667
15.02	57		15.02	59		15.02	36		15.02	241.667
15.04	56		15.04	58		15.04	36		15.04	250
15.06	55		15.06	57		15.06	37		15.06	316.667
15.08	54		15.08	55		15.08	38		15.08	258.333
15.1	54		15.1	53		15.1	39		15.1	316.667
15.12	53		15.12	52		15.12	39		15.12	333.333
15.14	52		15.14	52		15.14	39		15.14	216.667
15.16	51		15.16	52		15.16	38		15.16	233.333
15.18	51		15.18	53		15.18	37		15.18	241.667
15.2	51		15.2	54		15.2	36		15.2	350
15.22	52		15.22	55		15.22	36		15.22	258.333
15.24	54		15.24	56		15.24	36		15.24	241.667
15.26	56		15.26	56		15.26	37		15.26	300
15.28	58		15.28	56		15.28	37		15.28	325
15.3	59		15.3	55		15.3	38		15.3	291.667
15.32	59		15.32	55		15.32	38		15.32	308.333
15.34	59		15.34	55		15.34	38		15.34	258.333
15.36	58		15.36	55		15.36	38		15.36	266.667
15.38	57		15.38	56		15.38	37		15.38	233.333
15.4	56		15.4	56		15.4	36		15.4	241.667
15.42	55		15.42	57		15.42	36		15.42	333.333
15.44	54		15.44	57		15.44	35		15.44	166.667
15.46	53		15.46	57		15.46	34		15.46	258.333
15.48	52		15.48	56		15.48	34		15.48	350
15.5	52		15.5	56		15.5	33		15.5	258.333
15.52	52		15.52	56		15.52	33		15.52	325
15.54	53		15.54	57		15.54	34		15.54	200
15.56	54		15.56	58		15.56	35		15.56	383.333
15.58	55		15.58	59		15.58	36		15.58	283.333
15.6	55		15.6	59		15.6	37		15.6	383.333
15.62	55		15.62	59		15.62	37		15.62	325
15.64	54		15.64	59		15.64	37		15.64	291.667
15.66	52		15.66	58		15.66	36		15.66	391.667
15.68	50		15.68	58		15.68	36		15.68	308.333
15.7	49		15.7	58		15.7	36		15.7	241.667
15.72	48		15.72	59		15.72	36		15.72	366.667
15.74	48		15.74	60		15.74	37		15.74	291.667
15.76	49		15.76	61		15.76	38		15.76	358.333
15.78	51		15.78	61		15.78	39		15.78	408.333
15.8	54		15.8	61		15.8	39		15.8	250
15.82	57		15.82	60		15.82	39		15.82	333.333
15.84	59		15.84	60		15.84	39		15.84	316.667
15.86	61		15.86	59		15.86	38		15.86	333.333
15.88	62		15.88	58		15.88	37		15.88	308.333
15.9	62		15.9	57		15.9	36		15.9	316.667
15.92	62		15.92	56		15.92	36		15.92	350
15.94	61		15.94	56		15.94	36		15.94	250
15.96	60		15.96	56		15.96	36		15.96	233.333
15.98	58		15.98	57		15.98	37		15.98	366.667
16	57		16	58		16	37		16	350
16.02	56		16.02	59		16.02	37		16.02	325
16.04	56		16.04	60		16.04	36		16.04	241.667
16.06	56		16.06	61		16.06	35		16.06	350
16.08	57		16.08	61		16.08	34		16.08	283.333
16.1	58		16.1	61		16.1	33		16.1	250
16.12	59		16.12	60		16.12	33		16.12	341.667
16.14	59		16.14	60		16.14	33		16.14	350
16.16	59		16.16	60		16.16	34		16.16	333.333
16.18	58		16.18	60		16.18	36		16.18	275
16.2	57		16.2	60		16.2	37		16.2	375
16.22	56		16.22	59		16.22	38		16.22	333.333
16.24	56		16.24	58		16.24	38		16.24	216.667
16.26	56		16.26	57		16.26	38		16.26	183.333
16.28	57		16.28	56		16.28	38		16.28	275
16.3	58		16.3	55		16.3	38		16.3	325
16.32	60		16.32	54		16.32	38		16.32	241.667
16.34	61		16.34	53		16.34	38		16.34	358.333
16.36	62		16.36	53		16.36	39		16.36	300
16.38	62		16.38	53		16.38	39		16.38	316.667
16.4	61		16.4	53		16.4	39		16.4	316.667
16.42	61		16.42	54		16.42	38		16.42	333.333
16.44	60		16.44	55		16.44	37		16.44	216.667
16.46	60		16.46	56		16.46	36		16.46	283.333
16.48	60		16.48	56		16.48	35		16.48	333.333
16.5	60		16.5	57		16.5	35		16.5	366.667
16.52	60		16.52	58		16.52	36		16.52	291.667
16.54	60		16.54	59		16.54	37		16.54	333.333
16.56	61		16.56	60		16.56	37		16.56	300
16.58	61		16.58	62		16.58	38		16.58	316.667
16.6	62		16.6	63		16.6	38		16.6	266.667
16.62	62		16.62	63		16.62	38		16.62	341.667
16.64	61		16.64	63		16.64	39		16.64	291.667
16.66	59		16.66	62		16.66	40		16.66	341.667
16.68	57		16.68	62		16.68	41		16.68	291.667
16.7	55		16.7	62		16.7	42		16.7	216.667
16.72	54		16.72	62		16.72	42		16.72	408.333
16.74	54		16.74	63		16.74	41		16.74	183.333
16.76	55		16.76	63		16.76	40		16.76	333.333
16.78	57		16.78	63		16.78	39		16.78	266.667
16.8	58		16.8	63		16.8	37		16.8	241.667
16.82	60		16.82	62		16.82	36		16.82	225
16.84	61		16.84	61		16.84	35		16.84	308.333
16.86	61		16.86	59		16.86	35		16.86	333.333
16.88	62		16.88	57		16.88	35		16.88	383.333
16.9	62		16.9	56		16.9	35		16.9	216.667
16.92	63		16.92	55		16.92	35		16.92	275
16.94	64		16.94	55		16.94	34		16.94	250
16.96	65		16.96	55		16.96	34		16.96	366.667
16.98	65		16.98	56		16.98	33		16.98	333.333
17	64		17	57		17	33		17	366.667
17.02	63		17.02	57		17.02	33		17.02	158.333
17.04	62		17.04	57		17.04	34		17.04	333.333
17.06	61		17.06	56		17.06	35		17.06	300
17.08	60		17.08	56		17.08	37		17.08	350
17.1	59		17.1	56		17.1	38		17.1	416.667
17.12	58		17.12	57		17.12	38		17.12	291.667
17.14	58		17.14	58		17.14	38		17.14	233.333
17.16	57		17.16	60		17.16	37		17.16	316.667
17.18	57		17.18	61		17.18	37		17.18	325
17.2	58		17.2	61		17.2	37		17.2	391.667
17.22	58		17.22	61		17.22	37		17.22	208.333
17.24	59		17.24	61		17.24	38		17.24	358.333
17.26	60		17.26	60		17.26	39		17.26	291.667
17.28	61		17.28	59		17.28	40		17.28	341.667
17.3	61		17.3	59		17.3	40		17.3	258.333
17.32	61		17.32	59		17.32	40		17.32	266.667
17.34	61		17.34	60		17.34	40		17.34	325
17.36	61		17.36	60		17.36	40		17.36	366.667
17.38	61		17.38	61		17.38	40		17.38	225
17.4	61		17.4	62		17.4	40		17.4	333.333
17.42	62		17.42	62		17.42	40		17.42	266.667
17.44	63		17.44	63		17.44	41		17.44	300
17.46	64		17.46	64		17.46	41		17.46	316.667
17.48	65		17.48	64		17.48	41		17.48	266.667
17.5	66		17.5	65		17.5	40		17.5	241.667
17.52	66		17.52	65		17.52	40		17.52	258.333
17.54	66		17.54	64		17.54	40		17.54	216.667
17.56	67		17.56	63		17.56	40		17.56	391.667
17.58	67		17.58	61		17.58	40		17.58	333.333
17.6	68		17.6	60		17.6	39		17.6	283.333
17.62	68		17.62	58		17.62	38		17.62	341.667
17.64	68		17.64	56		17.64	37		17.64	258.333
17.66	69		17.66	54		17.66	36		17.66	325
17.68	69		17.68	53		17.68	36		17.68	291.667
17.7	69		17.7	53		17.7	37		17.7	266.667
17.72	68		17.72	53		17.72	38		17.72	275
17.74	67		17.74	54		17.74	39		17.74	200
17.76	65		17.76	55		17.76	40		17.76	325
17.78	63		17.78	55		17.78	41		17.78	408.333
17.8	61		17.8	56		17.8	41		17.8	316.667
17.82	60		17.82	56		17.82	40		17.82	283.333
17.84	60		17.84	57		17.84	39		17.84	316.667
17.86	60		17.86	57		17.86	38		17.86	291.667
17.88	61		17.88	57		17.88	37		17.88	358.333
17.9	63		17.9	58		17.9	36		17.9	366.667
17.92	65		17.92	59		17.92	36		17.92	316.667
17.94	66		17.94	59		17.94	35		17.94	266.667
17.96	67		17.96	60		17.96	35		17.96	350
17.98	67		17.98	60		17.98	34		17.98	316.667
18	66		18	60		18	34		18	308.333
18.02	66		18.02	59		18.02	34		18.02	325
18.04	65		18.04	58		18.04	34		18.04	233.333
18.06	65		18.06	58		18.06	35		18.06	316.667
18.08	65		18.08	58		18.08	35		18.08	325
18.1	65		18.1	59		18.1	36		18.1	233.333
18.12	64		18.12	60		18.12	36		18.12	333.333
18.14	64		18.14	62		18.14	36		18.14	366.667
18.16	64		18.16	64		18.16	36		18.16	191.667
18.18	64		18.18	65		18.18	35		18.18	358.333
18.2	65		18.2	66		18.2	35		18.2	291.667
18.22	65		18.22	66		18.22	35		18.22	241.667
18.24	65		18.24	65		18.24	35		18.24	316.667
18.26	64		18.26	63		18.26	35		18.26	308.333
18.28	63		18.28	62		18.28	35		18.28	233.333
18.3	62		18.3	61		18.3	34		18.3	275
18.32	61		18.32	61		18.32	34		18.32	308.333
18.34	61		18.34	61		18.34	35		18.34	266.667
18.36	62		18.36	61		18.36	36		18.36	325
18.38	64		18.38	61		18.38	38		18.38	341.667
18.4	66		18.4	61		18.4	39		18.4	358.333
18.42	68		18.42	61		18.42	39		18.42	300
18.44	69		18.44	61		18.44	39		18.44	350
18.46	70		18.46	61		18.46	39		18.46	325
18.48	70		18.48	61		18.48	38		18.48	316.667
18.5	70		18.5	62		18.5	37		18.5	308.333
18.52	69		18.52	63		18.52	37		18.52	258.333
18.54	69		18.54	64		18.54	36		18.54	358.333
18.56	68		18.56	65		18.56	35		18.56	258.333
18.58	68		18.58	65		18.58	35		18.58	325
18.6	68		18.6	64		18.6	35		18.6	241.667
18.62	68		18.62	63		18.62	35		18.62	316.667
18.64	68		18.64	61		18.64	36		18.64	325
18.66	69		18.66	59		18.66	38		18.66	241.667
18.68	70		18.68	57		18.68	39		18.68	166.667
18.7	72		18.7	56		18.7	40		18.7	258.333
18.72	73		18.72	55		18.72	40		18.72	258.333
18.74	74		18.74	55		18.74	39		18.74	291.667
18.76	74		18.76	56		18.76	38		18.76	233.333
18.78	73		18.78	57		18.78	37		18.78	291.667
18.8	72		18.8	58		18.8	36		18.8	333.333
18.82	70		18.82	59		18.82	35		18.82	258.333
18.84	68		18.84	60		18.84	35		18.84	316.667
18.86	67		18.86	61		18.86	35		18.86	250
18.88	67		18.88	61		18.88	35		18.88	258.333
18.9	67		18.9	62		18.9	36		18.9	391.667
18.92	68		18.92	63		18.92	37		18.92	291.667
18.94	69		18.94	65		18.94	38		18.94	266.667
18.96	71		18.96	66		18.96	38		18.96	316.667
18.98	72		18.98	67		18.98	37		18.98	225
19	73		19	67		19	36		19	366.667
19.02	74		19.02	66		19.02	35		19.02	291.667
19.04	75		19.04	64		19.04	35		19.04	275
19.06	77		19.06	61		19.06	34		19.06	250
19.08	78		19.08	58		19.08	34		19.08	408.333
19.1	79		19.1	56		19.1	33		19.1	266.667
19.12	79		19.12	55		19.12	33		19.12	291.667
19.14	78		19.14	55		19.14	33		19.14	308.333
19.16	76		19.16	56		19.16	34		19.16	308.333
19.18	74		19.18	58		19.18	35		19.18	350
19.2	72		19.2	60		19.2	36		19.2	316.667
19.22	70		19.22	62		19.22	37		19.22	291.667
19.24	69		19.24	64		19.24	38		19.24	308.333
19.26	68		19.26	65		19.26	38		19.26	241.667
19.28	68		19.28	65		19.28	38		19.28	325
19.3	68		19.3	64		19.3	38		19.3	266.667
19.32	68		19.32	63		19.32	37		19.32	333.333
19.34	69		19.34	62		19.34	37		19.34	350
19.36	69		19.36	61		19.36	37		19.36	366.667
19.38	69		19.38	60		19.38	36		19.38	308.333
19.4	70		19.4	60		19.4	35		19.4	283.333
19.42	71		19.42	61		19.42	34		19.42	266.667
19.44	72		19.44	62		19.44	33		19.44	216.667
19.46	73		19.46	63		19.46	32		19.46	258.333
19.48	74		19.48	65		19.48	32		19.48	325
19.5	75		19.5	66		19.5	32		19.5	233.333
19.52	75		19.52	67		19.52	33		19.52	275
19.54	74		19.54	67		19.54	34		19.54	266.667
19.56	73		19.56	66		19.56	35		19.56	183.333
19.58	71		19.58	66		19.58	36		19.58	316.667
19.6	70		19.6	66		19.6	36		19.6	241.667
19.62	68		19.62	67		19.62	36		19.62	308.333
19.64	67		19.64	67		19.64	37		19.64	316.667
19.66	66		19.66	68		19.66	37		19.66	241.667
19.68	66		19.68	68		19.68	38		19.68	275
19.7	67		19.7	68		19.7	38		19.7	233.333
19.72	68		19.72	67		19.72	39		19.72	325
19.74	69		19.74	65		19.74	39		19.74	208.333
19.76	70		19.76	64		19.76	39		19.76	316.667
19.78	71		19.78	63		19.78	38		19.78	308.333
19.8	72		19.8	62		19.8	37		19.8	258.333
19.82	72		19.82	62		19.82	36		19.82	250
19.84	71		19.84	63		19.84	34		19.84	258.333
19.86	70		19.86	64		19.86	33		19.86	150
19.88	69		19.88	65		19.88	32		19.88	308.333
19.9	68		19.9	65		19.9	32		19.9	266.667
19.92	68		19.92	64		19.92	32		19.92	208.333
19.94	69		19.94	63		19.94	32		19.94	316.667
19.96	70		19.96	61		19.96	32		19.96	358.333
19.98	72		19.98	60		19.98	32		19.98	250
20	73		20	59		20	32		20	316.667
20.02	73		20.02	59		20.02	31		20.02	283.333
20.04	73		20.04	60		20.04	31		20.04	341.667
20.06	72		20.06	60		20.06	32		20.06	300
20.08	71		20.08	61		20.08	32		20.08	333.333
20.1	70		20.1	61		20.1	34		20.1	300
20.12	70		20.12	62		20.12	34		20.12	308.333
20.14	71		20.14	62		20.14	35		20.14	208.333
20.16	72		20.16	62		20.16	35		20.16	341.667
20.18	73		20.18	62		20.18	34		20.18	283.333
20.2	74		20.2	62		20.2	34		20.2	250
20.22	74		20.22	62		20.22	33		20.22	408.333
20.24	74		20.24	62		20.24	33		20.24	258.333
20.26	74		20.26	62		20.26	33		20.26	291.667
20.28	74		20.28	62		20.28	33		20.28	300
20.3	74		20.3	63		20.3	33		20.3	316.667
20.32	75		20.32	64		20.32	33		20.32	316.667
20.34	75		20.34	65		20.34	33		20.34	333.333
20.36	76		20.36	65		20.36	32		20.36	275
20.38	76		20.38	65		20.38	32		20.38	433.333
20.4	76		20.4	65		20.4	32		20.4	308.333
20.42	76		20.42	65		20.42	32		20.42	275
20.44	75		20.44	66		20.44	33		20.44	233.333
20.46	74		20.46	67		20.46	34		20.46	266.667
20.48	73		20.48	69		20.48	35		20.48	241.667
20.5	71		20.5	70		20.5	36		20.5	283.333
20.52	70		20.52	71		20.52	37		20.52	250
20.54	70		20.54	71		20.54	38		20.54	200
20.56	70		20.56	71		20.56	38		20.56	233.333
20.58	71		20.58	70		20.58	38		20.58	366.667
20.6	72		20.6	69		20.6	37		20.6	233.333
20.62	73		20.62	68		20.62	36		20.62	233.333
20.64	74		20.64	66		20.64	35		20.64	275
20.66	74		20.66	65		20.66	35		20.66	308.333
20.68	73		20.68	63		20.68	35		20.68	300
20.7	72		20.7	62		20.7	35		20.7	258.333
20.72	71		20.72	61		20.72	35		20.72	225
20.74	71		20.74	61		20.74	36		20.74	400
20.76	72		20.76	62		20.76	36		20.76	241.667
20.78	73		20.78	63		20.78	37		20.78	325
20.8	74		20.8	64		20.8	37		20.8	316.667
20.82	75		20.82	65		20.82	38		20.82	250
20.84	76		20.84	66		20.84	38		20.84	316.667
20.86	76		20.86	66		20.86	38		20.86	283.333
20.88	76		20.88	66		20.88	37		20.88	333.333
20.9	75		20.9	65		20.9	36		20.9	216.667
20.92	74		20.92	65		20.92	35		20.92	333.333
20.94	72		20.94	65		20.94	33		20.94	283.333
20.96	71		20.96	65		20.96	31		20.96	316.667
20.98	71		20.98	65		20.98	29		20.98	325
21	71		21	65		21	28		21	291.667
21.02	72		21.02	65		21.02	28		21.02	341.667
21.04	74		21.04	65		21.04	28		21.04	283.333
21.06	76		21.06	65		21.06	29		21.06	325
21.08	78		21.08	65		21.08	30		21.08	216.667
21.1	79		21.1	65		21.1	31		21.1	316.667
21.12	79		21.12	66		21.12	32		21.12	341.667
21.14	78		21.14	66		21.14	33		21.14	325
21.16	76		21.16	67		21.16	34		21.16	375
21.18	74		21.18	67		21.18	34		21.18	266.667
21.2	72		21.2	67		21.2	34		21.2	283.333
21.22	71		21.22	67		21.22	33		21.22	225
21.24	70		21.24	67		21.24	32		21.24	316.667
21.26	69		21.26	67		21.26	31		21.26	275
21.28	69		21.28	67		21.28	30		21.28	258.333
21.3	70		21.3	68		21.3	30		21.3	250
21.32	72		21.32	69		21.32	31		21.32	291.667
21.34	74		21.34	70		21.34	32		21.34	316.667
21.36	76		21.36	70		21.36	34		21.36	283.333
21.38	78		21.38	70		21.38	35		21.38	366.667
21.4	79		21.4	69		21.4	36		21.4	316.667
21.42	79		21.42	67		21.42	36		21.42	333.333
21.44	78		21.44	66		21.44	35		21.44	333.333
21.46	76		21.46	65		21.46	33		21.46	275
21.48	73		21.48	65		21.48	32		21.48	233.333
21.5	71		21.5	65		21.5	30		21.5	283.333
21.52	70		21.52	66		21.52	29		21.52	333.333
21.54	70		21.54	66		21.54	29		21.54	341.667
21.56	71		21.56	67		21.56	29		21.56	358.333
21.58	73		21.58	67		21.58	29		21.58	275
21.6	75		21.6	66		21.6	30		21.6	358.333
21.62	76		21.62	66		21.62	31		21.62	341.667
21.64	77		21.64	66		21.64	32		21.64	325
21.66	77		21.66	66		21.66	34		21.66	266.667
21.68	77		21.68	67		21.68	35		21.68	250
21.7	76		21.7	68		21.7	36		21.7	308.333
21.72	76		21.72	70		21.72	37		21.72	300
21.74	75		21.74	71		21.74	37		21.74	366.667
21.76	74		21.76	71		21.76	37		21.76	350
21.78	73		21.78	70		21.78	36		21.78	325
21.8	71		21.8	68		21.8	36		21.8	175
21.82	70		21.82	66		21.82	35		21.82	250
21.84	69		21.84	64		21.84	34		21.84	258.333
21.86	69		21.86	63		21.86	33		21.86	283.333
21.88	70		21.88	62		21.88	32		21.88	233.333
21.9	72		21.9	62		21.9	31		21.9	266.667
21.92	73		21.92	63		21.92	31		21.92	275
21.94	75		21.94	65		21.94	30		21.94	400
21.96	76		21.96	66		21.96	29		21.96	216.667
21.98	77		21.98	67		21.98	28		21.98	291.667
22	78		22	67		22	28		22	300
22.02	78		22.02	67		22.02	28		22.02	200
22.04	78		22.04	66		22.04	28		22.04	233.333
22.06	77		22.06	65		22.06	29		22.06	341.667
22.08	76		22.08	64		22.08	30		22.08	308.333
22.1	75		22.1	63		22.1	31		22.1	275
22.12	74		22.12	63		22.12	31		22.12	241.667
22.14	74		22.14	63		22.14	31		22.14	300
22.16	74		22.16	64		22.16	31		22.16	216.667
22.18	75		22.18	65		22.18	31		22.18	241.667
22.2	76		22.2	66		22.2	31		22.2	225
22.22	76		22.22	68		22.22	32		22.22	233.333
22.24	76		22.24	70		22.24	33		22.24	275
22.26	75		22.26	72		22.26	34		22.26	266.667
22.28	75		22.28	74		22.28	35		22.28	241.667
22.3	75		22.3	75		22.3	36		22.3	166.667
22.32	75		22.32	75		22.32	37		22.32	300
22.34	75		22.34	74		22.34	37		22.34	300
22.36	75		22.36	72		22.36	36		22.36	300
22.38	74		22.38	71		22.38	34		22.38	250
22.4	73		22.4	70		22.4	32		22.4	316.667
22.42	72		22.42	70		22.42	30		22.42	341.667
22.44	71		22.44	70		22.44	29		22.44	300
22.46	70		22.46	71		22.46	29		22.46	225
22.48	70		22.48	72		22.48	29		22.48	258.333
22.5	70		22.5	73		22.5	30		22.5	308.333
22.52	71		22.52	74		22.52	31		22.52	333.333
22.54	72		22.54	74		22.54	31		22.54	325
22.56	74		22.56	74		22.56	32		22.56	250
22.58	75		22.58	73		22.58	33		22.58	266.667
22.6	77		22.6	73		22.6	34		22.6	283.333
22.62	78		22.62	73		22.62	35		22.62	250
22.64	79		22.64	74		22.64	36		22.64	275
22.66	79		22.66	74		22.66	36		22.66	241.667
22.68	79		22.68	74		22.68	35		22.68	258.333
22.7	79		22.7	74		22.7	34		22.7	341.667
22.72	79		22.72	74		22.72	33		22.72	333.333
22.74	79		22.74	75		22.74	32		22.74	183.333
22.76	80		22.76	75		22.76	32		22.76	266.667
22.78	81		22.78	75		22.78	32		22.78	216.667
22.8	83		22.8	75		22.8	32		22.8	358.333
22.82	84		22.82	75		22.82	32		22.82	225
22.84	84		22.84	75		22.84	32		22.84	275
22.86	85		22.86	75		22.86	32		22.86	325
22.88	84		22.88	74		22.88	32		22.88	283.333
22.9	83		22.9	73		22.9	32		22.9	300
22.92	82		22.92	71		22.92	32		22.92	291.667
22.94	80		22.94	69		22.94	32		22.94	275
22.96	78		22.96	68		22.96	31		22.96	225
22.98	76		22.98	68		22.98	30		22.98	300
23	75		23	68		23	29		23	358.333
23.02	73		23.02	69		23.02	28		23.02	283.333
23.04	72		23.04	71		23.04	27		23.04	308.333
23.06	72		23.06	73		23.06	27		23.06	283.333
23.08	72		23.08	75		23.08	27		23.08	291.667
23.1	73		23.1	76		23.1	28		23.1	266.667
23.12	75		23.12	76		23.12	29		23.12	316.667
23.14	77		23.14	75		23.14	30		23.14	341.667
23.16	78		23.16	73		23.16	30		23.16	283.333
23.18	79		23.18	72		23.18	30		23.18	283.333
23.2	79		23.2	71		23.2	29		23.2	266.667
23.22	78		23.22	71		23.22	28		23.22	233.333
23.24	78		23.24	72		23.24	27		23.24	225
23.26	78		23.26	73		23.26	26		23.26	233.333
23.28	78		23.28	74		23.28	25		23.28	358.333
23.3	78		23.3	74		23.3	25		23.3	258.333
23.32	78		23.32	73		23.32	26		23.32	308.333
23.34	77		23.34	72		23.34	26		23.34	300
23.36	75		23.36	71		23.36	27		23.36	258.333
23.38	73		23.38	70		23.38	28		23.38	291.667
23.4	71		23.4	69		23.4	29		23.4	308.333
23.42	70		23.42	68		23.42	30		23.42	283.333
23.44	70		23.44	67		23.44	30		23.44	275
23.46	71		23.46	67		23.46	31		23.46	308.333
23.48	73		23.48	67		23.48	31		23.48	241.667
23.5	75		23.5	68		23.5	30		23.5	266.667
23.52	76		23.52	70		23.52	30		23.52	341.667
23.54	76		23.54	71		23.54	30		23.54	350
23.56	75		23.56	72		23.56	30		23.56	266.667
23.58	74		23.58	73		23.58	31		23.58	350
23.6	72		23.6	73		23.6	31		23.6	225
23.62	71		23.62	72		23.62	31		23.62	333.333
23.64	71		23.64	71		23.64	30		23.64	258.333
23.66	72		23.66	70		23.66	29		23.66	316.667
23.68	73		23.68	69		23.68	29		23.68	275
23.7	75		23.7	69		23.7	29		23.7	291.667
23.72	77		23.72	69		23.72	29		23.72	241.667
23.74	78		23.74	70		23.74	30		23.74	308.333
23.76	78		23.76	71		23.76	30		23.76	333.333
23.78	77		23.78	73		23.78	30		23.78	200
23.8	76		23.8	74		23.8	30		23.8	291.667
23.82	74		23.82	75		23.82	30		23.82	266.667
23.84	71		23.84	75		23.84	30		23.84	325
23.86	69		23.86	74		23.86	30		23.86	266.667
23.88	67		23.88	73		23.88	30		23.88	275
23.9	66		23.9	71		23.9	30		23.9	325
23.92	66		23.92	70		23.92	30		23.92	291.667
23.94	67		23.94	69		23.94	30		23.94	258.333
23.96	68		23.96	69		23.96	30		23.96	275
23.98	69		23.98	69		23.98	31		23.98	216.667
24	69		24	70		24	32		24	216.667
24.02	69		24.02	71		24.02	33		24.02	225
24.04	69		24.04	72		24.04	33		24.04	316.667
24.06	69		24.06	73		24.06	32		24.06	216.667
24.08	69		24.08	73		24.08	31		24.08	300
24.1	69		24.1	73		24.1	30		24.1	300
24.12	69		24.12	72		24.12	29		24.12	241.667
24.14	70		24.14	72		24.14	28		24.14	283.333
24.16	70		24.16	71		24.16	28		24.16	283.333
24.18	71		24.18	71		24.18	27		24.18	291.667
24.2	72		24.2	71		24.2	27		24.2	250
24.22	72		24.22	71		24.22	27		24.22	266.667
24.24	72		24.24	71		24.24	28		24.24	300
24.26	71		24.26	71		24.26	29		24.26	266.667
24.28	70		24.28	71		24.28	30		24.28	258.333
24.3	70		24.3	71		24.3	30		24.3	266.667
24.32	70		24.32	71		24.32	29		24.32	325
24.34	71		24.34	71		24.34	28		24.34	283.333
24.36	72		24.36	72		24.36	27		24.36	258.333
24.38	72		24.38	74		24.38	27		24.38	325
24.4	72		24.4	76		24.4	27		24.4	283.333
24.42	71		24.42	78		24.42	27		24.42	216.667
24.44	70		24.44	79		24.44	27		24.44	333.333
24.46	69		24.46	79		24.46	27		24.46	275
24.48	68		24.48	78		24.48	27		24.48	275
24.5	68		24.5	77		24.5	27		24.5	308.333
24.52	69		24.52	75		24.52	27		24.52	325
24.54	70		24.54	73		24.54	27		24.54	283.333
24.56	71		24.56	71		24.56	27		24.56	300
24.58	72		24.58	70		24.58	27		24.58	183.333
24.6	72		24.6	70		24.6	27		24.6	225
24.62	73		24.62	70		24.62	27		24.62	250
24.64	74		24.64	71		24.64	27		24.64	308.333
24.66	75		24.66	72		24.66	27		24.66	158.333
24.68	76		24.68	74		24.68	28		24.68	275
24.7	76		24.7	75		24.7	29		24.7	208.333
24.72	75		24.72	75		24.72	30		24.72	233.333
24.74	73		24.74	75		24.74	31		24.74	183.333
24.76	70		24.76	74		24.76	31		24.76	233.333
24.78	67		24.78	72		24.78	31		24.78	283.333
24.8	65		24.8	70		24.8	31		24.8	233.333
24.82	63		24.82	68		24.82	32		24.82	283.333
24.84	62		24.84	67		24.84	32		24.84	308.333
24.86	62		24.86	67		24.86	33		24.86	266.667
24.88	63		24.88	67		24.88	33		24.88	250
24.9	65		24.9	67		24.9	33		24.9	216.667
24.92	67		24.92	67		24.92	32		24.92	258.333
24.94	68		24.94	67		24.94	31		24.94	175
24.96	69		24.96	66		24.96	30		24.96	316.667
24.98	69		24.98	65		24.98	29		24.98	225
25	69		25	64		25	29		25	308.333
25.02	68		25.02	64		25.02	29		25.02	258.333
25.04	68		25.04	65		25.04	30		25.04	316.667
25.06	67		25.06	66		25.06	31		25.06	291.667
25.08	67		25.08	67		25.08	32		25.08	283.333
25.1	67		25.1	67		25.1	33		25.1	275
25.12	66		25.12	67		25.12	34		25.12	200
25.14	66		25.14	67		25.14	34		25.14	258.333
25.16	65		25.16	67		25.16	34		25.16	283.333
25.18	64		25.18	66		25.18	33		25.18	266.667
25.2	64		25.2	66		25.2	32		25.2	191.667
25.22	64		25.22	66		25.22	30		25.22	275
25.24	65		25.24	66		25.24	29		25.24	241.667
25.26	66		25.26	66		25.26	28		25.26	325
25.28	68		25.28	66		25.28	28		25.28	275
25.3	69		25.3	66		25.3	28		25.3	250
25.32	70		25.32	65		25.32	29		25.32	258.333
25.34	70		25.34	65		25.34	29		25.34	258.333
25.36	69		25.36	65		25.36	29		25.36	308.333
25.38	67		25.38	66		25.38	28		25.38	275
25.4	66		25.4	67		25.4	28		25.4	241.667
25.42	64		25.42	69		25.42	27		25.42	250
25.44	63		25.44	70		25.44	27		25.44	300
25.46	62		25.46	71		25.46	27		25.46	308.333
25.48	62		25.48	71		25.48	27		25.48	258.333
25.5	62		25.5	70		25.5	27		25.5	291.667
25.52	63		25.52	69		25.52	27		25.52	258.333
25.54	63		25.54	68		25.54	26		25.54	200
25.56	63		25.56	67		25.56	25		25.56	375
25.58	63		25.58	67		25.58	24		25.58	216.667
25.6	62		25.6	67		25.6	23		25.6	258.333
25.62	62		25.62	68		25.62	22		25.62	250
25.64	62		25.64	69		25.64	22		25.64	325
25.66	61		25.66	70		25.66	22		25.66	275
25.68	61		25.68	71		25.68	23		25.68	241.667
25.7	61		25.7	72		25.7	24		25.7	208.333
25.72	61		25.72	72		25.72	25		25.72	316.667
25.74	61		25.74	71		25.74	27		25.74	183.333
25.76	61		25.76	70		25.76	28		25.76	208.333
25.78	61		25.78	70		25.78	29		25.78	208.333
25.8	61		25.8	69		25.8	29		25.8	200
25.82	61		25.82	68		25.82	29		25.82	325
25.84	61		25.84	68		25.84	28		25.84	258.333
25.86	61		25.86	68		25.86	28		25.86	333.333
25.88	61		25.88	68		25.88	28		25.88	258.333
25.9	61		25.9	68		25.9	27		25.9	250
25.92	60		25.92	68		25.92	27		25.92	208.333
25.94	59		25.94	69		25.94	26		25.94	208.333
25.96	58		25.96	70		25.96	26		25.96	300
25.98	57		25.98	71		25.98	25		25.98	283.333
26	56		26	72		26	24		26	233.333
26.02	56		26.02	73		26.02	24		26.02	191.667
26.04	57		26.04	74		26.04	24		26.04	308.333
26.06	59		26.06	74		26.06	24		26.06	183.333
26.08	61		26.08	73		26.08	25		26.08	266.667
26.1	63		26.1	73		26.1	26		26.1	375
26.12	64		26.12	72		26.12	26		26.12	341.667
26.14	65		26.14	72		26.14	27		26.14	275
26.16	65		26.16	71		26.16	27		26.16	266.667
26.18	64		26.18	71		26.18	27		26.18	183.333
26.2	64		26.2	71		26.2	28		26.2	183.333
26.22	63		26.22	70		26.22	28		26.22	175
26.24	63		26.24	70		26.24	28		26.24	241.667
26.26	63		26.26	69		26.26	28		26.26	341.667
26.28	63		26.28	68		26.28	28		26.28	283.333
26.3	63		26.3	68		26.3	27		26.3	208.333
26.32	62		26.32	68		26.32	26		26.32	241.667
26.34	61		26.34	68		26.34	25		26.34	266.667
26.36	60		26.36	69		26.36	25		26.36	233.333
26.38	60		26.38	70		26.38	25		26.38	275
26.4	61		26.4	71		26.4	26		26.4	233.333
26.42	62		26.42	73		26.42	27		26.42	341.667
26.44	64		26.44	74		26.44	28		26.44	275
26.46	66		26.46	75		26.46	28		26.46	308.333
26.48	67		26.48	76		26.48	28		26.48	250
26.5	68		26.5	76		26.5	27		26.5	333.333
26.52	68		26.52	76		26.52	26		26.52	191.667
26.54	67		26.54	75		26.54	26		26.54	158.333
26.56	65		26.56	74		26.56	26		26.56	258.333
26.58	64		26.58	73		26.58	27		26.58	325
26.6	62		26.6	71		26.6	28		26.6	191.667
26.62	61		26.62	70		26.62	28		26.62	141.667
26.64	61		26.64	69		26.64	29		26.64	275
26.66	61		26.66	69		26.66	29		26.66	258.333
26.68	61		26.68	69		26.68	29		26.68	216.667
26.7	61		26.7	69		26.7	29		26.7	275
26.72	61		26.72	70		26.72	29		26.72	275
26.74	61		26.74	70		26.74	29		26.74	300
26.76	62		26.76	71		26.76	29		26.76	300
26.78	62		26.78	71		26.78	29		26.78	291.667
26.8	63		26.8	71		26.8	29		26.8	225
26.82	63		26.82	71		26.82	29		26.82	200
26.84	63		26.84	70		26.84	29		26.84	333.333
26.86	62		26.86	70		26.86	29		26.86	208.333
26.88	61		26.88	70		26.88	29		26.88	166.667
26.9	60		26.9	71		26.9	29		26.9	266.667
26.92	60		26.92	71		26.92	29		26.92	333.333
26.94	60		26.94	71		26.94	29		26.94	300
26.96	60		26.96	70		26.96	29		26.96	266.667
26.98	61		26.98	68		26.98	29		26.98	250
27	61		27	66		27	29		27	316.667
27.02	61		27.02	64		27.02	29		27.02	291.667
27.04	60		27.04	63		27.04	29		27.04	233.333
27.06	59		27.06	63		27.06	29		27.06	225
27.08	57		27.08	64		27.08	28		27.08	325
27.1	55		27.1	66		27.1	27		27.1	266.667
27.12	54		27.12	68		27.12	26		27.12	325
27.14	54		27.14	69		27.14	24		27.14	291.667
27.16	55		27.16	70		27.16	23		27.16	300
27.18	57		27.18	70		27.18	23		27.18	391.667
27.2	59		27.2	69		27.2	23		27.2	225
27.22	61		27.22	68		27.22	24		27.22	233.333
27.24	62		27.24	67		27.24	25		27.24	200
27.26	62		27.26	66		27.26	26		27.26	266.667
27.28	61		27.28	66		27.28	26		27.28	141.667
27.3	60		27.3	67		27.3	26		27.3	191.667
27.32	59		27.32	68		27.32	25		27.32	250
27.34	58		27.34	69		27.34	24		27.34	275
27.36	58		27.36	69		27.36	23		27.36	258.333
27.38	58		27.38	69		27.38	23		27.38	325
27.4	59		27.4	69		27.4	24		27.4	283.333
27.42	61		27.42	68		27.42	25		27.42	258.333
27.44	62		27.44	67		27.44	27		27.44	325
27.46	63		27.46	67		27.46	29		27.46	291.667
27.48	63		27.48	66		27.48	30		27.48	241.667
27.5	62		27.5	66		27.5	30		27.5	300
27.52	61		27.52	66		27.52	30		27.52	241.667
27.54	60		27.54	65		27.54	29		27.54	266.667
27.56	59		27.56	65		27.56	29		27.56	275
27.58	58		27.58	64		27.58	28		27.58	225
27.6	58		27.6	64		27.6	28		27.6	258.333
27.62	58		27.62	64		27.62	28		27.62	216.667
27.64	59		27.64	65		27.64	27		27.64	358.333
27.66	60		27.66	66		27.66	27		27.66	175
27.68	60		27.68	66		27.68	27		27.68	300
27.7	61		27.7	66		27.7	27		27.7	250
27.72	61		27.72	65		27.72	28		27.72	233.333
27.74	61		27.74	64		27.74	28		27.74	258.333
27.76	61		27.76	63		27.76	29		27.76	258.333
27.78	60		27.78	62		27.78	29		27.78	200
27.8	59		27.8	61		27.8	29		27.8	216.667
27.82	57		27.82	61		27.82	28		27.82	233.333
27.84	55		27.84	61		27.84	27		27.84	258.333
27.86	53		27.86	61		27.86	26		27.86	241.667
27.88	52		27.88	62		27.88	25		27.88	308.333
27.9	52		27.9	62		27.9	24		27.9	150
27.92	53		27.92	63		27.92	24		27.92	250
27.94	54		27.94	63		27.94	25		27.94	191.667
27.96	56		27.96	64		27.96	25		27.96	241.667
27.98	57		27.98	64		27.98	26		27.98	233.333
28	58		28	65		28	26		28	283.333
28.02	58		28.02	66		28.02	26		28.02	291.667
28.04	57		28.04	67		28.04	26		28.04	241.667
28.06	57		28.06	67		28.06	26		28.06	291.667
28.08	57		28.08	67		28.08	26		28.08	308.333
28.1	57		28.1	66		28.1	26		28.1	133.333
28.12	57		28.12	64		28.12	27		28.12	308.333
28.14	57		28.14	63		28.14	27		28.14	216.667
28.16	58		28.16	62		28.16	27		28.16	216.667
28.18	58		28.18	62		28.18	27		28.18	191.667
28.2	58		28.2	63		28.2	27		28.2	291.667
28.22	58		28.22	65		28.22	27		28.22	216.667
28.24	59		28.24	67		28.24	26		28.24	275
28.26	59		28.26	69		28.26	25		28.26	250
28.28	58		28.28	70		28.28	24		28.28	208.333
28.3	58		28.3	70		28.3	24		28.3	266.667
28.32	57		28.32	70		28.32	25		28.32	200
28.34	56		28.34	69		28.34	26		28.34	333.333
28.36	55		28.36	67		28.36	27		28.36	225
28.38	55		28.38	65		28.38	28		28.38	233.333
28.4	54		28.4	63		28.4	29		28.4	308.333
28.42	54		28.42	62		28.42	30		28.42	258.333
28.44	53		28.44	62		28.44	30		28.44	250
28.46	53		28.46	62		28.46	29		28.46	258.333
28.48	53		28.48	63		28.48	28		28.48	208.333
28.5	54		28.5	65		28.5	27		28.5	225
28.52	54		28.52	66		28.52	26		28.52	266.667
28.54	55		28.54	67		28.54	26		28.54	275
28.56	55		28.56	67		28.56	26		28.56	200
28.58	55		28.58	67		28.58	27		28.58	208.333
28.6	55		28.6	66		28.6	27		28.6	175
28.62	55		28.62	65		28.62	27		28.62	216.667
28.64	55		28.64	64		28.64	27		28.64	258.333
28.66	55		28.66	63		28.66	26		28.66	216.667
28.68	54		28.68	63		28.68	25		28.68	275
28.7	53		28.7	63		28.7	24		28.7	208.333
28.72	52		28.72	63		28.72	23		28.72	233.333
28.74	51		28.74	64		28.74	23		28.74	266.667
28.76	51		28.76	64		28.76	23		28.76	183.333
28.78	51		28.78	64		28.78	24		28.78	208.333
28.8	52		28.8	63		28.8	24		28.8	241.667
28.82	52		28.82	61		28.82	24		28.82	200
28.84	53		28.84	60		28.84	24		28.84	250
28.86	53		28.86	59		28.86	24		28.86	258.333
28.88	54		28.88	58		28.88	24		28.88	258.333
28.9	54		28.9	58		28.9	25		28.9	258.333
28.92	55		28.92	58		28.92	25		28.92	216.667
28.94	55		28.94	59		28.94	26		28.94	266.667
28.96	55		28.96	59		28.96	28		28.96	208.333
28.98	54		28.98	60		28.98	29		28.98	283.333
29	53		29	60		29	29		29	325
29.02	52		29.02	60		29.02	30		29.02	316.667
29.04	52		29.04	59		29.04	29		29.04	283.333
29.06	52		29.06	58		29.06	28		29.06	200
29.08	53		29.08	58		29.08	27		29.08	350
29.1	53		29.1	58		29.1	25		29.1	233.333
29.12	54		29.12	58		29.12	23		29.12	216.667
29.14	54		29.14	59		29.14	22		29.14	200
29.16	54		29.16	60		29.16	21		29.16	316.667
29.18	53		29.18	62		29.18	21		29.18	216.667
29.2	53		29.2	63		29.2	21		29.2	233.333
29.22	52		29.22	64		29.22	22		29.22	208.333
29.24	52		29.24	64		29.24	23		29.24	183.333
29.26	52		29.26	64		29.26	24		29.26	200
29.28	52		29.28	63		29.28	24		29.28	300
29.3	53		29.3	62		29.3	24		29.3	241.667
29.32	53		29.32	61		29.32	24		29.32	191.667
29.34	53		29.34	61		29.34	24		29.34	291.667
29.36	53		29.36	61		29.36	24		29.36	258.333
29.38	52		29.38	61		29.38	25		29.38	258.333
29.4	52		29.4	61		29.4	26		29.4	208.333
29.42	51		29.42	61		29.42	27		29.42	250
29.44	51		29.44	62		29.44	28		29.44	233.333
29.46	50		29.46	62		29.46	29		29.46	316.667
29.48	49		29.48	63		29.48	29		29.48	200
29.5	48		29.5	64		29.5	28		29.5	208.333
29.52	47		29.52	65		29.52	27		29.52	233.333
29.54	47		29.54	67		29.54	26		29.54	241.667
29.56	47		29.56	68		29.56	25		29.56	250
29.58	48		29.58	69		29.58	24		29.58	250
29.6	49		29.6	69		29.6	23		29.6	300
29.62	50		29.62	68		29.62	22		29.62	233.333
29.64	51		29.64	66		29.64	22		29.64	275
29.66	51		29.66	64		29.66	22		29.66	241.667
29.68	51		29.68	62		29.68	23		29.68	275
29.7	50		29.7	61		29.7	24		29.7	233.333
29.72	49		29.72	60		29.72	25		29.72	200
29.74	48		29.74	59		29.74	25		29.74	225
29.76	47		29.76	58		29.76	25		29.76	258.333
29.78	47		29.78	56		29.78	25		29.78	258.333
29.8	48		29.8	54		29.8	24		29.8	266.667
29.82	49		29.82	52		29.82	24		29.82	208.333
29.84	51		29.84	50		29.84	24		29.84	266.667
29.86	52		29.86	49		29.86	25		29.86	233.333
29.88	54		29.88	49		29.88	25		29.88	216.667
29.9	55		29.9	50		29.9	25		29.9	233.333
29.92	55		29.92	52		29.92	25		29.92	266.667
29.94	55		29.94	55		29.94	25		29.94	250
29.96	54		29.96	57		29.96	25		29.96	258.333
29.98	53		29.98	59		29.98	25		29.98	233.333
30	51		30	60		30	25		30	341.667
30.02	49		30.02	60		30.02	25		30.02	208.333
30.04	48		30.04	59		30.04	26		30.04	300
30.06	47		30.06	58		30.06	27		30.06	241.667
30.08	46		30.08	57		30.08	28		30.08	216.667
30.1	46		30.1	56		30.1	28		30.1	191.667
30.12	46		30.12	55		30.12	28		30.12	216.667
30.14	47		30.14	55		30.14	28		30.14	191.667
30.16	47		30.16	55		30.16	28		30.16	258.333
30.18	47		30.18	55		30.18	27		30.18	225
30.2	46		30.2	56		30.2	26		30.2	241.667
30.22	45		30.22	57		30.22	26		30.22	308.333
30.24	44		30.24	58		30.24	25		30.24	341.667
30.26	43		30.26	58		30.26	25		30.26	275
30.28	43		30.28	57		30.28	24		30.28	283.333
30.3	43		30.3	56		30.3	23		30.3	208.333
30.32	44		30.32	54		30.32	22		30.32	216.667
30.34	46		30.34	53		30.34	22		30.34	200
30.36	47		30.36	52		30.36	22		30.36	216.667
30.38	48		30.38	52		30.38	23		30.38	233.333
30.4	48		30.4	52		30.4	25		30.4	216.667
30.42	48		30.42	53		30.42	26		30.42	225
30.44	48		30.44	53		30.44	28		30.44	233.333
30.46	48		30.46	54		30.46	29		30.46	208.333
30.48	48		30.48	54		30.48	29		30.48	275
30.5	47		30.5	54		30.5	29		30.5	216.667
30.52	46		30.52	54		30.52	28		30.52	225
30.54	45		30.54	53		30.54	28		30.54	300
30.56	44		30.56	53		30.56	27		30.56	216.667
30.58	44		30.58	53		30.58	27		30.58	208.333
30.6	45		30.6	54		30.6	27		30.6	225
30.62	46		30.62	55		30.62	27		30.62	241.667
30.64	47		30.64	57		30.64	27		30.64	200
30.66	47		30.66	59		30.66	26		30.66	183.333
30.68	47		30.68	61		30.68	26		30.68	258.333
30.7	47		30.7	62		30.7	25		30.7	175
30.72	47		30.72	63		30.72	25		30.72	216.667
30.74	47		30.74	63		30.74	24		30.74	183.333
30.76	47		30.76	62		30.76	24		30.76	191.667
30.78	47		30.78	60		30.78	24		30.78	225
30.8	47		30.8	59		30.8	25		30.8	250
30.82	46		30.82	58		30.82	25		30.82	216.667
30.84	45		30.84	57		30.84	26		30.84	183.333
30.86	44		30.86	57		30.86	26		30.86	241.667
30.88	43		30.88	58		30.88	26		30.88	200
30.9	43		30.9	58		30.9	26		30.9	225
30.92	44		30.92	58		30.92	25		30.92	183.333
30.94	45		30.94	58		30.94	24		30.94	316.667
30.96	46		30.96	57		30.96	24		30.96	216.667
30.98	47		30.98	56		30.98	23		30.98	233.333
31	47		31	54		31	23		31	275
31.02	47		31.02	53		31.02	23		31.02	341.667
31.04	47		31.04	52		31.04	23		31.04	216.667
31.06	47		31.06	51		31.06	23		31.06	191.667
31.08	47		31.08	51		31.08	23		31.08	258.333
31.1	47		31.1	51		31.1	23		31.1	225
31.12	46		31.12	52		31.12	24		31.12	225
31.14	45		31.14	53		31.14	24		31.14	250
31.16	44		31.16	53		31.16	25		31.16	308.333
31.18	44		31.18	53		31.18	25		31.18	225
31.2	45		31.2	52		31.2	25		31.2	300
31.22	46		31.22	51		31.22	26		31.22	191.667
31.24	47		31.24	50		31.24	27		31.24	300
31.26	48		31.26	49		31.26	28		31.26	225
31.28	48		31.28	49		31.28	29		31.28	291.667
31.3	47		31.3	49		31.3	29		31.3	233.333
31.32	46		31.32	50		31.32	28		31.32	250
31.34	45		31.34	51		31.34	27		31.34	350
31.36	44		31.36	52		31.36	25		31.36	283.333
31.38	43		31.38	53		31.38	23		31.38	191.667
31.4	43		31.4	54		31.4	22		31.4	183.333
31.42	43		31.42	54		31.42	21		31.42	200
31.44	44		31.44	54		31.44	21		31.44	208.333
31.46	45		31.46	53		31.46	22		31.46	266.667
31.48	46		31.48	52		31.48	23		31.48	216.667
31.5	46		31.5	51		31.5	25		31.5	133.333
31.52	45		31.52	49		31.52	27		31.52	233.333
31.54	44		31.54	48		31.54	28		31.54	241.667
31.56	43		31.56	47		31.56	28		31.56	191.667
31.58	43		31.58	47		31.58	28		31.58	216.667
31.6	44		31.6	48		31.6	27		31.6	241.667
31.62	45		31.62	50		31.62	25		31.62	283.333
31.64	46		31.64	52		31.64	24		31.64	241.667
31.66	47		31.66	53		31.66	23		31.66	300
31.68	47		31.68	54		31.68	22		31.68	258.333
31.7	46		31.7	54		31.7	21		31.7	166.667
31.72	45		31.72	54		31.72	20		31.72	266.667
31.74	45		31.74	54		31.74	19		31.74	233.333
31.76	44		31.76	54		31.76	19		31.76	275
31.78	43		31.78	53		31.78	20		31.78	250
31.8	43		31.8	53		31.8	21		31.8	258.333
31.82	42		31.82	53		31.82	23		31.82	200
31.84	42		31.84	54		31.84	24		31.84	175
31.86	43		31.86	55		31.86	25		31.86	233.333
31.88	43		31.88	55		31.88	26		31.88	308.333
31.9	43		31.9	55		31.9	26		31.9	225
31.92	43		31.92	54		31.92	26		31.92	233.333
31.94	43		31.94	54		31.94	26		31.94	116.667
31.96	42		31.96	53		31.96	26		31.96	200
31.98	41		31.98	53		31.98	26		31.98	275
32	40		32	53		32	27		32	200
32.02	39		32.02	53		32.02	27		32.02	191.667
32.04	39		32.04	53		32.04	27		32.04	208.333
32.06	40		32.06	52		32.06	28		32.06	233.333
32.08	41		32.08	51		32.08	28		32.08	250
32.1	42		32.1	50		32.1	28		32.1	283.333
32.12	43		32.12	49		32.12	27		32.12	291.667
32.14	44		32.14	49		32.14	25		32.14	266.667
32.16	44		32.16	48		32.16	24		32.16	250
32.18	44		32.18	48		32.18	23		32.18	225
32.2	44		32.2	48		32.2	23		32.2	233.333
32.22	44		32.22	48		32.22	23		32.22	191.667
32.24	44		32.24	48		32.24	23		32.24	325
32.26	43		32.26	48		32.26	23		32.26	283.333
32.28	42		32.28	49		32.28	24		32.28	266.667
32.3	41		32.3	49		32.3	24		32.3	250
32.32	40		32.32	49		32.32	24		32.32	250
32.34	39		32.34	50		32.34	23		32.34	250
32.36	39		32.36	51		32.36	22		32.36	191.667
32.38	39		32.38	52		32.38	21		32.38	291.667
32.4	40		32.4	53		32.4	21		32.4	283.333
32.42	41		32.42	53		32.42	22		32.42	283.333
32.44	41		32.44	53		32.44	23		32.44	216.667
32.46	41		32.46	52		32.46	24		32.46	250
32.48	40		32.48	50		32.48	25		32.48	133.333
32.5	39		32.5	49		32.5	25		32.5	175
32.52	38		32.52	48		32.52	25		32.52	225
32.54	37		32.54	48		32.54	26		32.54	258.333
32.56	36		32.56	48		32.56	26		32.56	216.667
32.58	36		32.58	49		32.58	27		32.58	200
32.6	35		32.6	50		32.6	27		32.6	175
32.62	35		32.62	51		32.62	27		32.62	208.333
32.64	35		32.64	52		32.64	26		32.64	175
32.66	36		32.66	52		32.66	25		32.66	241.667
32.68	37		32.68	51		32.68	24		32.68	158.333
32.7	38		32.7	50		32.7	23		32.7	233.333
32.72	39		32.72	49		32.72	23		32.72	183.333
32.74	39		32.74	48		32.74	23		32.74	250
32.76	39		32.76	48		32.76	23		32.76	275
32.78	39		32.78	49		32.78	24		32.78	300
32.8	38		32.8	50		32.8	24		32.8	233.333
32.82	38		32.82	51		32.82	24		32.82	283.333
32.84	38		32.84	52		32.84	24		32.84	258.333
32.86	39		32.86	53		32.86	24		32.86	158.333
32.88	40		32.88	53		32.88	23		32.88	225
32.9	41		32.9	53		32.9	23		32.9	258.333
32.92	42		32.92	52		32.92	23		32.92	191.667
32.94	42		32.94	51		32.94	24		32.94	200
32.96	42		32.96	49		32.96	25		32.96	208.333
32.98	42		32.98	48		32.98	26		32.98	291.667
33	42		33	47		33	27		33	183.333
33.02	42		33.02	47		33.02	27		33.02	175
33.04	42		33.04	47		33.04	27		33.04	216.667
33.06	43		33.06	47		33.06	26		33.06	208.333
33.08	44		33.08	48		33.08	24		33.08	150
33.1	45		33.1	48		33.1	22		33.1	366.667
33.12	46		33.12	48		33.12	21		33.12	233.333
33.14	46		33.14	49		33.14	20		33.14	266.667
33.16	46		33.16	49		33.16	20		33.16	241.667
33.18	45		33.18	50		33.18	21		33.18	308.333
33.2	43		33.2	51		33.2	22		33.2	216.667
33.22	41		33.22	51		33.22	24		33.22	258.333
33.24	39		33.24	51		33.24	25		33.24	241.667
33.26	38		33.26	50		33.26	26		33.26	266.667
33.28	37		33.28	49		33.28	26		33.28	233.333
33.3	37		33.3	48		33.3	26		33.3	166.667
33.32	38		33.32	47		33.32	25		33.32	250
33.34	38		33.34	47		33.34	24		33.34	208.333
33.36	39		33.36	48		33.36	23		33.36	208.333
33.38	39		33.38	49		33.38	23		33.38	183.333
33.4	39		33.4	50		33.4	23		33.4	183.333
33.42	38		33.42	50		33.42	23		33.42	250
33.44	37		33.44	50		33.44	23		33.44	225
33.46	37		33.46	50		33.46	23		33.46	158.333
33.48	36		33.48	50		33.48	22		33.48	200
33.5	36		33.5	50		33.5	22		33.5	200
33.52	36		33.52	50		33.52	22		33.52	275
33.54	36		33.54	50		33.54	23		33.54	208.333
33.56	36		33.56	50		33.56	23		33.56	250
33.58	37		33.58	51		33.58	24		33.58	158.333
33.6	37		33.6	51		33.6	24		33.6	141.667
33.62	38		33.62	51		33.62	24		33.62	291.667
33.64	39		33.64	51		33.64	24		33.64	250
33.66	40		33.66	51		33.66	24		33.66	283.333
33.68	41		33.68	50		33.68	25		33.68	175
33.7	41		33.7	49		33.7	25		33.7	266.667
33.72	40		33.72	47		33.72	25		33.72	241.667
33.74	39		33.74	45		33.74	25		33.74	241.667
33.76	37		33.76	44		33.76	25		33.76	200
33.78	36		33.78	43		33.78	25		33.78	133.333
33.8	36		33.8	43		33.8	25		33.8	141.667
33.82	36		33.82	43		33.82	26		33.82	283.333
33.84	37		33.84	43		33.84	27		33.84	291.667
33.86	38		33.86	43		33.86	28		33.86	208.333
33.88	40		33.88	43		33.88	29		33.88	258.333
33.9	41		33.9	42		33.9	29		33.9	141.667
33.92	41		33.92	41		33.92	28		33.92	200
33.94	41		33.94	40		33.94	28		33.94	258.333
33.96	40		33.96	40		33.96	27		33.96	266.667
33.98	39		33.98	40		33.98	26		33.98	291.667
34	37		34	40		34	25		34	191.667
34.02	36		34.02	41		34.02	24		34.02	291.667
34.04	35		34.04	42		34.04	23		34.04	225
34.06	34		34.06	44		34.06	23		34.06	250
34.08	34		34.08	45		34.08	24		34.08	275
34.1	34		34.1	47		34.1	25		34.1	216.667
34.12	35		34.12	48		34.12	26		34.12	225
34.14	36		34.14	48		34.14	26		34.14	316.667
34.16	38		34.16	47		34.16	26		34.16	208.333
34.18	39		34.18	47		34.18	25		34.18	208.333
34.2	39		34.2	46		34.2	24		34.2	275
34.22	39		34.22	46		34.22	24		34.22	258.333
34.24	39		34.24	46		34.24	24		34.24	208.333
34.26	38		34.26	46		34.26	25		34.26	158.333
34.28	37		34.28	46		34.28	25		34.28	175
34.3	37		34.3	46		34.3	26		34.3	250
34.32	37		34.32	47		34.32	26		34.32	258.333
34.34	37		34.34	48		34.34	26		34.34	216.667
34.36	38		34.36	49		34.36	26		34.36	183.333
34.38	38		34.38	50		34.38	26		34.38	266.667
34.4	38		34.4	51		34.4	26		34.4	208.333
34.42	37		34.42	52		34.42	26		34.42	333.333
34.44	35		34.44	52		34.44	26		34.44	200
34.46	34		34.46	51		34.46	25		34.46	250
34.48	32		34.48	50		34.48	24		34.48	200
34.5	31		34.5	48		34.5	23		34.5	183.333
34.52	31		34.52	47		34.52	23		34.52	233.333
34.54	31		34.54	45		34.54	23		34.54	175
34.56	31		34.56	44		34.56	24		34.56	216.667
34.58	32		34.58	44		34.58	25		34.58	233.333
34.6	32		34.6	44		34.6	26		34.6	191.667
34.62	32		34.62	45		34.62	27		34.62	258.333
34.64	31		34.64	46		34.64	27		34.64	208.333
34.66	30		34.66	47		34.66	27		34.66	116.667
34.68	29		34.68	48		34.68	26		34.68	300
34.7	29		34.7	48		34.7	25		34.7	308.333
34.72	30		34.72	48		34.72	24		34.72	250
34.74	32		34.74	47		34.74	24		34.74	233.333
34.76	34		34.76	47		34.76	24		34.76	208.333
34.78	36		34.78	47		34.78	24		34.78	233.333
34.8	38		34.8	47		34.8	24		34.8	241.667
34.82	39		34.82	48		34.82	23		34.82	216.667
34.84	39		34.84	48		34.84	23		34.84	208.333
34.86	39		34.86	48		34.86	23		34.86	233.333
34.88	38		34.88	48		34.88	23		34.88	225
34.9	37		34.9	47		34.9	23		34.9	241.667
34.92	36		34.92	46		34.92	22		34.92	225
34.94	35		34.94	45		34.94	22		34.94	191.667
34.96	34		34.96	45		34.96	21		34.96	225
34.98	33		34.98	46		34.98	21		34.98	216.667
35	32		35	47		35	21		35	233.333
35.02	31		35.02	48		35.02	22		35.02	208.333
35.04	31		35.04	48		35.04	23		35.04	183.333
35.06	31		35.06	48		35.06	25		35.06	183.333
35.08	32		35.08	47		35.08	26		35.08	258.333
35.1	33		35.1	46		35.1	27		35.1	241.667
35.12	34		35.12	45		35.12	27		35.12	125
35.14	35		35.14	44		35.14	27		35.14	275
35.16	36		35.16	42		35.16	27		35.16	150
35.18	36		35.18	41		35.18	26		35.18	216.667
35.2	36		35.2	41		35.2	25		35.2	233.333
35.22	35		35.22	41		35.22	25		35.22	225
35.24	34		35.24	42		35.24	24		35.24	208.333
35.26	33		35.26	43		35.26	24		35.26	166.667
35.28	32		35.28	44		35.28	24		35.28	266.667
35.3	31		35.3	45		35.3	24		35.3	241.667
35.32	31		35.32	45		35.32	25		35.32	300
35.34	32		35.34	45		35.34	25		35.34	241.667
35.36	33		35.36	45		35.36	26		35.36	275
35.38	35		35.38	44		35.38	26		35.38	200
35.4	36		35.4	44		35.4	26		35.4	283.333
35.42	36		35.42	44		35.42	27		35.42	175
35.44	36		35.44	45		35.44	27		35.44	250
35.46	35		35.46	45		35.46	28		35.46	216.667
35.48	34		35.48	45		35.48	28		35.48	258.333
35.5	33		35.5	45		35.5	27		35.5	258.333
35.52	32		35.52	45		35.52	25		35.52	266.667
35.54	32		35.54	45		35.54	23		35.54	225
35.56	32		35.56	45		35.56	21		35.56	241.667
35.58	33		35.58	46		35.58	20		35.58	233.333
35.6	34		35.6	46		35.6	19		35.6	258.333
35.62	35		35.62	47		35.62	19		35.62	283.333
35.64	35		35.64	47		35.64	20		35.64	200
35.66	35		35.66	47		35.66	20		35.66	275
35.68	35		35.68	46		35.68	21		35.68	141.667
35.7	34		35.7	45		35.7	21		35.7	158.333
35.72	34		35.72	44		35.72	22		35.72	200
35.74	34		35.74	43		35.74	22		35.74	175
35.76	33		35.76	43		35.76	23		35.76	233.333
35.78	33		35.78	42		35.78	24		35.78	200
35.8	33		35.8	42		35.8	24		35.8	225
35.82	33		35.82	41		35.82	24		35.82	258.333
35.84	33		35.84	41		35.84	24		35.84	283.333
35.86	33		35.86	41		35.86	24		35.86	191.667
35.88	33		35.88	42		35.88	23		35.88	200
35.9	33		35.9	42		35.9	22		35.9	158.333
35.92	33		35.92	42		35.92	22		35.92	233.333
35.94	33		35.94	42		35.94	21		35.94	283.333
35.96	33		35.96	42		35.96	21		35.96	341.667
35.98	33		35.98	41		35.98	20		35.98	225
36	32		36	41		36	19		36	241.667
36.02	31		36.02	41		36.02	19		36.02	208.333
36.04	30		36.04	42		36.04	18		36.04	225
36.06	29		36.06	43		36.06	18		36.06	208.333
36.08	28		36.08	44		36.08	19		36.08	225
36.1	28		36.1	44		36.1	20		36.1	283.333
36.12	28		36.12	43		36.12	22		36.12	166.667
36.14	28		36.14	42		36.14	23		36.14	191.667
36.16	28		36.16	41		36.16	24		36.16	241.667
36.18	27		36.18	39		36.18	25		36.18	233.333
36.2	27		36.2	38		36.2	25		36.2	241.667
36.22	28		36.22	38		36.22	25		36.22	316.667
36.24	29		36.24	39		36.24	25		36.24	200
36.26	31		36.26	40		36.26	24		36.26	275
36.28	32		36.28	42		36.28	24		36.28	275
36.3	34		36.3	43		36.3	24		36.3	200
36.32	35		36.32	43		36.32	23		36.32	250
36.34	35		36.34	43		36.34	23		36.34	158.333
36.36	35		36.36	42		36.36	23		36.36	233.333
36.38	34		36.38	41		36.38	23		36.38	141.667
36.4	32		36.4	41		36.4	22		36.4	150
36.42	30		36.42	42		36.42	21		36.42	183.333
36.44	29		36.44	43		36.44	20		36.44	200
36.46	28		36.46	45		36.46	19		36.46	216.667
36.48	28		36.48	47		36.48	19		36.48	208.333
36.5	29		36.5	48		36.5	20		36.5	258.333
36.52	29		36.52	49		36.52	22		36.52	241.667
36.54	29		36.54	49		36.54	23		36.54	175
36.56	28		36.56	48		36.56	25		36.56	291.667
36.58	28		36.58	47		36.58	26		36.58	233.333
36.6	27		36.6	45		36.6	27		36.6	225
36.62	27		36.62	44		36.62	27		36.62	233.333
36.64	27		36.64	43		36.64	26		36.64	216.667
36.66	28		36.66	43		36.66	26		36.66	216.667
36.68	28		36.68	43		36.68	25		36.68	241.667
36.7	28		36.7	43		36.7	25		36.7	258.333
36.72	29		36.72	43		36.72	24		36.72	266.667
36.74	29		36.74	44		36.74	23		36.74	291.667
36.76	29		36.76	44		36.76	23		36.76	241.667
36.78	29		36.78	43		36.78	23		36.78	158.333
36.8	29		36.8	43		36.8	23		36.8	233.333
36.82	29		36.82	42		36.82	24		36.82	258.333
36.84	29		36.84	42		36.84	24		36.84	191.667
36.86	29		36.86	42		36.86	24		36.86	241.667
36.88	29		36.88	42		36.88	23		36.88	216.667
36.9	30		36.9	42		36.9	22		36.9	250
36.92	31		36.92	43		36.92	21		36.92	258.333
36.94	32		36.94	44		36.94	21		36.94	166.667
36.96	32		36.96	45		36.96	22		36.96	300
36.98	32		36.98	46		36.98	23		36.98	175
37	31		37	47		37	24		37	208.333
37.02	30		37.02	47		37.02	25		37.02	183.333
37.04	29		37.04	47		37.04	25		37.04	208.333
37.06	28		37.06	46		37.06	24		37.06	225
37.08	27		37.08	44		37.08	23		37.08	150
37.1	27		37.1	42		37.1	22		37.1	225
37.12	28		37.12	40		37.12	21		37.12	208.333
37.14	28		37.14	39		37.14	21		37.14	175
37.16	29		37.16	39		37.16	21		37.16	233.333
37.18	29		37.18	39		37.18	22		37.18	208.333
37.2	29		37.2	40		37.2	23		37.2	250
37.22	30		37.22	40		37.22	24		37.22	225
37.24	30		37.24	41		37.24	24		37.24	283.333
37.26	30		37.26	41		37.26	24		37.26	325
37.28	31		37.28	41		37.28	24		37.28	158.333
37.3	32		37.3	41		37.3	23		37.3	250
37.32	33		37.32	41		37.32	23		37.32	241.667
37.34	34		37.34	42		37.34	22		37.34	241.667
37.36	35		37.36	42		37.36	22		37.36	183.333
37.38	35		37.38	43		37.38	22		37.38	175
37.4	34		37.4	43		37.4	22		37.4	258.333
37.42	33		37.42	42		37.42	23		37.42	266.667
37.44	32		37.44	42		37.44	24		37.44	300
37.46	30		37.46	41		37.46	25		37.46	283.333
37.48	29		37.48	40		37.48	26		37.48	275
37.5	27		37.5	39		37.5	26		37.5	166.667
37.52	26		37.52	38		37.52	25		37.52	208.333
37.54	25		37.54	38		37.54	24		37.54	275
37.56	24		37.56	39		37.56	23		37.56	208.333
37.58	25		37.58	39		37.58	22		37.58	175
37.6	26		37.6	40		37.6	22		37.6	283.333
37.62	28		37.62	40		37.62	22		37.62	283.333
37.64	31		37.64	40		37.64	22		37.64	208.333
37.66	33		37.66	40		37.66	22		37.66	233.333
37.68	35		37.68	39		37.68	22		37.68	316.667
37.7	36		37.7	39		37.7	21		37.7	225
37.72	36		37.72	39		37.72	21		37.72	250
37.74	35		37.74	39		37.74	20		37.74	241.667
37.76	34		37.76	40		37.76	20		37.76	241.667
37.78	33		37.78	41		37.78	20		37.78	191.667
37.8	32		37.8	42		37.8	21		37.8	283.333
37.82	32		37.82	43		37.82	22		37.82	241.667
37.84	32		37.84	44		37.84	24		37.84	258.333
37.86	32		37.86	45		37.86	25		37.86	300
37.88	31		37.88	45		37.88	26		37.88	233.333
37.9	30		37.9	44		37.9	26		37.9	225
37.92	29		37.92	43		37.92	26		37.92	233.333
37.94	28		37.94	42		37.94	26		37.94	300
37.96	28		37.96	41		37.96	26		37.96	275
37.98	28		37.98	41		37.98	26		37.98	283.333
38	28		38	42		38	26		38	300
38.02	29		38.02	43		38.02	25		38.02	400
38.04	29		38.04	44		38.04	24		38.04	366.667
38.06	29		38.06	44		38.06	23		38.06	450
38.08	29		38.08	44		38.08	21		38.08	508.333
38.1	29		38.1	43		38.1	20		38.1	566.667
38.12	29		38.12	42		38.12	20		38.12	566.667
38.14	28		38.14	40		38.14	20		38.14	741.667
38.16	28		38.16	39		38.16	21		38.16	833.333
38.18	27		38.18	38		38.18	22		38.18	766.667
38.2	27		38.2	38		38.2	23		38.2	1141.67
38.22	27		38.22	38		38.22	24		38.22	1141.67
38.24	27		38.24	38		38.24	24		38.24	1608.33
38.26	27		38.26	39		38.26	23		38.26	1716.67
38.28	27		38.28	39		38.28	22		38.28	1783.33
38.3	27		38.3	39		38.3	21		38.3	1858.33
38.32	27		38.32	40		38.32	20		38.32	1691.67
38.34	27		38.34	40		38.34	20		38.34	1466.67
38.36	27		38.36	40		38.36	20		38.36	1325
38.38	26		38.38	40		38.38	20		38.38	1133.33
38.4	26		38.4	40		38.4	20		38.4	1033.33
38.42	26		38.42	40		38.42	21		38.42	866.667
38.44	27		38.44	40		38.44	21		38.44	766.667
38.46	28		38.46	41		38.46	22		38.46	650
38.48	29		38.48	41		38.48	22		38.48	491.667
38.5	30		38.5	41		38.5	23		38.5	408.333
38.52	30		38.52	41		38.52	23		38.52	333.333
38.54	30		38.54	40		38.54	23		38.54	383.333
38.56	30		38.56	39		38.56	23		38.56	358.333
38.58	30		38.58	38		38.58	22		38.58	216.667
38.6	30		38.6	38		38.6	21		38.6	316.667
38.62	29		38.62	38		38.62	20		38.62	325
38.64	29		38.64	39		38.64	20		38.64	266.667
38.66	29		38.66	40		38.66	20		38.66	308.333
38.68	28		38.68	41		38.68	21		38.68	250
38.7	28		38.7	42		38.7	22		38.7	333.333
38.72	28		38.72	42		38.72	23		38.72	283.333
38.74	28		38.74	42		38.74	23		38.74	208.333
38.76	28		38.76	41		38.76	23		38.76	258.333
38.78	28		38.78	41		38.78	23		38.78	250
38.8	27		38.8	41		38.8	22		38.8	216.667
38.82	27		38.82	41		38.82	21		38.82	300
38.84	27		38.84	42		38.84	21		38.84	183.333
38.86	27		38.86	43		38.86	20		38.86	283.333
38.88	26		38.88	44		38.88	20		38.88	250
38.9	26		38.9	44		38.9	21		38.9	183.333
38.92	25		38.92	43		38.92	22		38.92	266.667
38.94	25		38.94	42		38.94	23		38.94	175
38.96	25		38.96	40		38.96	24		38.96	241.667
38.98	25		38.98	39		38.98	25		38.98	175
39	26		39	38		39	26		39	200
39.02	27		39.02	38		39.02	26		39.02	258.333
39.04	29		39.04	39		39.04	25		39.04	233.333
39.06	30		39.06	40		39.06	24		39.06	200
39.08	30		39.08	41		39.08	22		39.08	200
39.1	30		39.1	41		39.1	21		39.1	266.667
39.12	30		39.12	40		39.12	19		39.12	233.333
39.14	29		39.14	39		39.14	18		39.14	141.667
39.16	27		39.16	37		39.16	18		39.16	116.667
39.18	26		39.18	35		39.18	19		39.18	175
39.2	25		39.2	33		39.2	20		39.2	183.333
39.22	25		39.22	32		39.22	22		39.22	325
39.24	25		39.24	32		39.24	23		39.24	133.333
39.26	25		39.26	32		39.26	24		39.26	158.333
39.28	25		39.28	32		39.28	25		39.28	166.667
39.3	25		39.3	33		39.3	25		39.3	266.667
39.32	25		39.32	34		39.32	25		39.32	233.333
39.34	26		39.34	36		39.34	25		39.34	250
39.36	27		39.36	37		39.36	24		39.36	275
39.38	28		39.38	38		39.38	23		39.38	275
39.4	28		39.4	39		39.4	22		39.4	225
39.42	27		39.42	39		39.42	22		39.42	258.333
39.44	26		39.44	39		39.44	23		39.44	200
39.46	25		39.46	39		39.46	24		39.46	200
39.48	25		39.48	38		39.48	25		39.48	200
39.5	26		39.5	38		39.5	25		39.5	191.667
39.52	27		39.52	38		39.52	25		39.52	191.667
39.54	28		39.54	38		39.54	24		39.54	216.667
39.56	28		39.56	39		39.56	22		39.56	191.667
39.58	28		39.58	39		39.58	21		39.58	291.667
39.6	27		39.6	40		39.6	20		39.6	208.333
39.62	26		39.62	40		39.62	19		39.62	200
39.64	25		39.64	39		39.64	19		39.64	266.667
39.66	25		39.66	38		39.66	20		39.66	241.667
39.68	25		39.68	37		39.68	21		39.68	141.667
39.7	26		39.7	35		39.7	23		39.7	150
39.72	27		39.72	34		39.72	24		39.72	200
39.74	29		39.74	34		39.74	25		39.74	241.667
39.76	30		39.76	35		39.76	25		39.76	133.333
39.78	31		39.78	36		39.78	25		39.78	200
39.8	31		39.8	38		39.8	24		39.8	125
39.82	30		39.82	39		39.82	23		39.82	250
39.84	29		39.84	40		39.84	21		39.84	175
39.86	28		39.86	40		39.86	20		39.86	166.667
39.88	27		39.88	40		39.88	19		39.88	225
39.9	27		39.9	40		39.9	19		39.9	233.333
39.92	28		39.92	39		39.92	20		39.92	208.333
39.94	29		39.94	39		39.94	20		39.94	216.667
39.96	31		39.96	39		39.96	21		39.96	175
39.98	32		39.98	38		39.98	22		39.98	275
40	32		40	38		40	22		40	225
40.02	31		40.02	37		40.02	23		40.02	108.333
40.04	29		40.04	37		40.04	23		40.04	233.333
40.06	27		40.06	37		40.06	23		40.06	233.333
40.08	25		40.08	38		40.08	23		40.08	250
40.1	24		40.1	39		40.1	22		40.1	191.667
40.12	23		40.12	41		40.12	21		40.12	283.333
40.14	23		40.14	42		40.14	20		40.14	133.333
40.16	23		40.16	43		40.16	19		40.16	325
40.18	24		40.18	43		40.18	19		40.18	208.333
40.2	25		40.2	43		40.2	20		40.2	208.333
40.22	26		40.22	42		40.22	21		40.22	175
40.24	26		40.24	41		40.24	23		40.24	175
40.26	26		40.26	40		40.26	24		40.26	125
40.28	26		40.28	39		40.28	24		40.28	216.667
40.3	26		40.3	38		40.3	24		40.3	200
40.32	26		40.32	37		40.32	24		40.32	175
40.34	26		40.34	36		40.34	23		40.34	200
40.36	26		40.36	35		40.36	23		40.36	166.667
40.38	26		40.38	35		40.38	23		40.38	158.333
40.4	25		40.4	35		40.4	23		40.4	158.333
40.42	25		40.42	36		40.42	23		40.42	208.333
40.44	25		40.44	37		40.44	23		40.44	200
40.46	25		40.46	38		40.46	22		40.46	258.333
40.48	25		40.48	39		40.48	22		40.48	216.667
40.5	25		40.5	40		40.5	21		40.5	200
40.52	25		40.52	40		40.52	21		40.52	208.333
40.54	26		40.54	40		40.54	21		40.54	200
40.56	27		40.56	40		40.56	22		40.56	241.667
40.58	28		40.58	40		40.58	23		40.58	183.333
40.6	28		40.6	40		40.6	24		40.6	158.333
40.62	29		40.62	40		40.62	25		40.62	141.667
40.64	29		40.64	41		40.64	25		40.64	116.667
40.66	28		40.66	42		40.66	24		40.66	233.333
40.68	28		40.68	43		40.68	23		40.68	191.667
40.7	27		40.7	43		40.7	21		40.7	191.667
40.72	27		40.72	43		40.72	19		40.72	166.667
40.74	27		40.74	42		40.74	18		40.74	200
40.76	26		40.76	41		40.76	17		40.76	200
40.78	26		40.78	40		40.78	17		40.78	300
40.8	26		40.8	39		40.8	17		40.8	133.333
40.82	26		40.82	38		40.82	18		40.82	241.667
40.84	27		40.84	37		40.84	19		40.84	191.667
40.86	27		40.86	36		40.86	21		40.86	200
40.88	28		40.88	34		40.88	22		40.88	166.667
40.9	28		40.9	32		40.9	23		40.9	216.667
40.92	27		40.92	30		40.92	24		40.92	250
40.94	26		40.94	29		40.94	24		40.94	200
40.96	24		40.96	29		40.96	24		40.96	166.667
40.98	23		40.98	30		40.98	24		40.98	150
41	22		41	32		41	24		41	191.667
41.02	22		41.02	34		41.02	24		41.02	208.333
41.04	22		41.04	35		41.04	24		41.04	208.333
41.06	22		41.06	36		41.06	24		41.06	183.333
41.08	23		41.08	36		41.08	23		41.08	158.333
41.1	24		41.1	36		41.1	22		41.1	250
41.12	24		41.12	36		41.12	21		41.12	216.667
41.14	25		41.14	37		41.14	20		41.14	208.333
41.16	26		41.16	37		41.16	20		41.16	258.333
41.18	26		41.18	38		41.18	20		41.18	175
41.2	26		41.2	38		41.2	20		41.2	191.667
41.22	25		41.22	38		41.22	20		41.22	175
41.24	25		41.24	37		41.24	21		41.24	191.667
41.26	24		41.26	37		41.26	21		41.26	141.667
41.28	24		41.28	37		41.28	22		41.28	233.333
41.3	24		41.3	37		41.3	23		41.3	258.333
41.32	24		41.32	38		41.32	24		41.32	208.333
41.34	23		41.34	39		41.34	24		41.34	200
41.36	23		41.36	40		41.36	24		41.36	133.333
41.38	22		41.38	40		41.38	23		41.38	258.333
41.4	22		41.4	39		41.4	22		41.4	200
41.42	22		41.42	38		41.42	21		41.42	166.667
41.44	23		41.44	37		41.44	20		41.44	175
41.46	24		41.46	36		41.46	19		41.46	225
41.48	25		41.48	36		41.48	19		41.48	208.333
41.5	26		41.5	36		41.5	19		41.5	225
41.52	26		41.52	36		41.52	19		41.52	175
41.54	26		41.54	37		41.54	20		41.54	258.333
41.56	26		41.56	37		41.56	21		41.56	183.333
41.58	26		41.58	37		41.58	22		41.58	166.667
41.6	25		41.6	37		41.6	22		41.6	183.333
41.62	25		41.62	37		41.62	21		41.62	166.667
41.64	26		41.64	37		41.64	20		41.64	208.333
41.66	26		41.66	36		41.66	19		41.66	241.667
41.68	27		41.68	36		41.68	18		41.68	166.667
41.7	27		41.7	35		41.7	18		41.7	175
41.72	27		41.72	34		41.72	18		41.72	208.333
41.74	28		41.74	34		41.74	19		41.74	150
41.76	28		41.76	34		41.76	20		41.76	250
41.78	28		41.78	35		41.78	21		41.78	258.333
41.8	27		41.8	37		41.8	22		41.8	150
41.82	27		41.82	38		41.82	22		41.82	241.667
41.84	26		41.84	38		41.84	21		41.84	175
41.86	25		41.86	38		41.86	21		41.86	266.667
41.88	25		41.88	37		41.88	20		41.88	141.667
41.9	24		41.9	36		41.9	20		41.9	158.333
41.92	24		41.92	36		41.92	21		41.92	158.333
41.94	24		41.94	36		41.94	22		41.94	166.667
41.96	25		41.96	37		41.96	23		41.96	191.667
41.98	25		41.98	38		41.98	24		41.98	283.333
42	25		42	40		42	25		42	108.333
42.02	25		42.02	41		42.02	25		42.02	191.667
42.04	24		42.04	41		42.04	25		42.04	241.667
42.06	23		42.06	42		42.06	24		42.06	175
42.08	22		42.08	41		42.08	23		42.08	208.333
42.1	22		42.1	40		42.1	21		42.1	166.667
42.12	22		42.12	38		42.12	20		42.12	175
42.14	22		42.14	36		42.14	19		42.14	266.667
42.16	23		42.16	35		42.16	19		42.16	175
42.18	24		42.18	34		42.18	19		42.18	225
42.2	26		42.2	34		42.2	20		42.2	191.667
42.22	27		42.22	35		42.22	21		42.22	250
42.24	27		42.24	35		42.24	22		42.24	175
42.26	27		42.26	36		42.26	23		42.26	175
42.28	26		42.28	36		42.28	23		42.28	150
42.3	25		42.3	36		42.3	23		42.3	200
42.32	24		42.32	36		42.32	22		42.32	175
42.34	23		42.34	35		42.34	22		42.34	183.333
42.36	23		42.36	35		42.36	21		42.36	208.333
42.38	24		42.38	34		42.38	21		42.38	216.667
42.4	24		42.4	34		42.4	21		42.4	183.333
42.42	25		42.42	34		42.42	21		42.42	200
42.44	25		42.44	35		42.44	20		42.44	200
42.46	25		42.46	36		42.46	20		42.46	183.333
42.48	25		42.48	38		42.48	19		42.48	225
42.5	25		42.5	39		42.5	19		42.5	166.667
42.52	25		42.52	39		42.52	19		42.52	133.333
42.54	26		42.54	38		42.54	20		42.54	191.667
42.56	27		42.56	36		42.56	21		42.56	233.333
42.58	28		42.58	34		42.58	22		42.58	133.333
42.6	28		42.6	32		42.6	23		42.6	241.667
42.62	29		42.62	31		42.62	23		42.62	200
42.64	29		42.64	30		42.64	22		42.64	175
42.66	28		42.66	30		42.66	21		42.66	191.667
42.68	27		42.68	30		42.68	20		42.68	166.667
42.7	26		42.7	31		42.7	20		42.7	150
42.72	25		42.72	32		42.72	20		42.72	191.667
42.74	25		42.74	34		42.74	20		42.74	133.333
42.76	25		42.76	36		42.76	20		42.76	133.333
42.78	26		42.78	37		42.78	20		42.78	225
42.8	27		42.8	39		42.8	20		42.8	208.333
42.82	27		42.82	40		42.82	19		42.82	133.333
42.84	27		42.84	40		42.84	19		42.84	191.667
42.86	26		42.86	39		42.86	19		42.86	158.333
42.88	25		42.88	38		42.88	19		42.88	200
42.9	24		42.9	37		42.9	20		42.9	200
42.92	24		42.92	36		42.92	22		42.92	233.333
[truncated: 2,354 more rows]

## Sheet: Figure 2f
Figure 2f
Size (nm)	Frequency (%)
7.5	2
12.5	8
17.5	43
22.5	26
27.5	30
32.5	9
37.5	3
42.5	0
47.5	2
52.5	2

## Sheet: Figure 2g
Figure 2g
Metal Ions	Recovery Efficiency (%)	Standard Deviation
Co	1.754	1.6681
Zn	4.22567	3.69483
Cu	4.525	1.83544
Ni	18.579	1.24487
Mg	21.4953	1.0529
Cr	46.1193	1.89013
Pt	98.8687	0.29968
Au	99.8027	0.34179

[truncated: 37 more sheets: Figure 3c, Figure 3d, Figure 4a, Figure 4b, Figure 4c, Figure 4d, Figure 4e, Figure 4f, Figure 4g, Figure 4h, Figure 5c, Figure 6a, Figure 6b, Figure S2, Figure S3, Figure S8, Figure S9, Figure S10, Figure S11, Figure S12 …]
